# Supplementary material for: Characterization of a second class Ie ribonucleotide reductase
Source: Commun Biol. 2025 Feb 22;8:281. doi: 10.1038/s42003-025-07565-3 (PMC11846895; doi:10.1038/s42003-025-07565-3)
Supplement: Supplementary file 3 — Supplementary Data 1 [file 42003_2025_7565_MOESM3_ESM.xlsx]

## Sheet: supplementary_table_qvs_distrib
genome_accno	NrdF2v	NrdF2q	n_rnrs	class_operons	subclass_operons	tdomain	tphylum	tclass	torder	tfamily	tgenus	tspecies	trank	ncbi_taxon_id	checkm_completeness	checkm_contamination	checkm_strain_heterogeneity	contig_count	genome_size	gtdb_genome_representative	gtdb_representative	l50_contigs	l50_scaffolds	longest_contig	longest_scaffold	mean_contig_length	mean_scaffold_length	n50_contigs	n50_scaffolds	ncbi_bioproject	ncbi_biosample	ncbi_genbank_assembly_accession	protein_count	scaffold_count	ncbi_pathogen_organism	pathogen_isolate	pathogen_BioSample
GCA_000008305	1	0	1	BIA	FIE	Bacteria	Bacillota	Bacilli	Mycoplasmatales	Mycoplasmataceae	Mesoplasma	Mesoplasma florum	species	2151	100	0.38	0	1	793224	RS_GCF_000008305.1	t	1	1	793224	793224	793224	793224	793224	793224	PRJNA224116	SAMN03081416	GCA_000008305.1	686	1	NA	NA	NA
GCA_000011445	1	0	1	BIA	FIE	Bacteria	Bacillota	Bacilli	Mycoplasmatales	Mycoplasmataceae	Mycoplasma	Mycoplasma mycoides	species	2102	99.62	1.13	50	1	1211703	GB_GCA_000011445.1	t	1	1	1211703	1211703	1211703	1211703	1211703	1211703	PRJNA10616	SAMEA3138208	GCA_000011445.1	1149	1	NA	NA	NA
GCA_000716465	0	1	3	IAB, B, RJ	IEF	Bacteria	Actinomycetota	Actinomycetia	Streptomycetales	Streptomycetaceae	Streptomyces	Streptomyces bikiniensis	species	1896	99.31	0.86	0	164	7390663	GB_GCA_000716465.1	t	16	16	486558	486558	45065	45065	118881	118881	PRJNA238534	SAMN02645190	GCA_000716465.1	6675	164	NA	NA	NA
GCA_000720535	0	1	3	RJ, B, IAB	IEF	Bacteria	Actinomycetota	Actinomycetia	Streptomycetales	Streptomycetaceae	Streptomyces	Streptomyces halstedii	species	1944	99.84	1.51	0	105	7740838	GB_GCA_000720535.1	t	11	11	533993	533993	73722	73722	273680	273680	PRJNA238534	SAMN02645380	GCA_000720535.1	6780	105	NA	NA	NA
GCA_000723365	1	0	2	BIA	FIE	Bacteria	Bacillota	Bacilli	Mycoplasmatales	Mycoplasmoidaceae	Mycoplasmoides	Mycoplasmoides amphoriforme	species	273136	99.14	0.75	100	1	1029022	GB_GCA_000723365.1	t	1	1	1029022	1029022	1029022	1029022	1029022	1029022	PRJEB5305	SAMEA3865287	GCA_000723365.1	761	1	NA	NA	NA
GCA_000741495	0	1	2	R, D, HIAB	HIEF	Bacteria	Actinomycetota	Actinomycetia	Actinomycetales	Bifidobacteriaceae	Bifidobacterium	Bifidobacterium thermophilum_A	species	33905	100	0.38	0	12	2099496	GB_GCA_000741495.1	t	3	3	587506	587506	174958	174958	301442	301442	PRJNA239954	SAMN02673459	GCA_000741495.1	1645	12	NA	NA	NA
GCA_000771265	0	1	2	D, IAB, R	IEF	Bacteria	Actinomycetota	Actinomycetia	Actinomycetales	Bifidobacteriaceae	Bifidobacterium	Bifidobacterium thermophilum	species	33905	100	0	0	48	2224837	GB_GCA_000771265.1	t	6	6	407754	407754	46350	46350	127926	127926	PRJNA237576	SAMN02442019	GCA_000771265.1	1727	48	NA	NA	NA
GCA_001517915	1	0	2	BIA, DG, R	FIE	Bacteria	Fusobacteriota	Fusobacteriia	Fusobacteriales	Leptotrichiaceae	Oceanivirga	Oceanivirga salmonicida	species	1769291	100	4.49	50	253	1768580	GB_GCA_001517915.1	t	28	27	54497	54497	6989	7160	19143	19664	PRJNA305231	SAMN04320974	GCA_001517915.1	1866	247	NA	NA	NA
GCA_001552885	1	0	2	DG, BIA, R	FIE	Bacteria	Bacillota_A	Clostridia	Saccharofermentanales	Fastidiosipilaceae	KA00274	KA00274 sp001552885	species	1497955	89.6	0	0	47	1553644	GB_GCA_001552885.1	t	5	5	272926	272926	33030	44389	84050	115366	PRJNA246516	SAMN03842476	GCA_001552885.1	1381	35	NA	NA	NA
GCA_001552935	1	0	2	BIA, R, D	FIE	Bacteria	Actinomycetota	Coriobacteriia	Coriobacteriales	Eggerthellaceae	Berryella	Berryella sp001552935	species	1588753	98.7	0	0	78	1698073	GB_GCA_001552935.1	t	8	4	161219	277683	21734	33961	81285	183670	PRJNA272082	SAMN03842620	GCA_001552935.1	1357	50	NA	NA	NA
GCA_001898175	0	1	1	I, HIAAB, R, D, IB	HIEEF, IF	Bacteria	Actinomycetota	Actinomycetia	Actinomycetales	Cellulomonadaceae	Cellulomonas	Cellulomonas sp001898175	species	1895740	98.94	0.58	0	43	3706680	GB_GCA_001898175.1	t	5	4	464360	760443	86197	102963	292846	343681	PRJNA279279	SAMN05660550	GCA_001898175.1	3511	36	NA	NA	NA
GCA_002154655	0	1	2	R, IAB, HIA, B	IEF, HIE, F	Bacteria	Actinomycetota	Actinomycetia	Mycobacteriales	Mycobacteriaceae	Corynebacterium	Corynebacterium kefirresidentii	species	1979527	99.63	1.87	0	472	2628783	GB_GCA_002154655.1	t	6	6	579517	579517	5569	5569	94942	94942	PRJNA375758	SAMN06718488	GCA_002154655.1	2671	472	NA	NA	NA
GCA_003585735	0	1	1	AB, HI, R, D	EF	Bacteria	Actinomycetota	Actinomycetia	Actinomycetales	Bifidobacteriaceae	Bifidobacterium	Bifidobacterium sp003585735	species	2026100	97.1	0	0	243	1656417	GB_GCA_003585735.1	t	32	3	38288	627956	6158	103526	15910	128999	PRJNA394757	SAMN07490633	GCA_003585735.1	1165	16	NA	NA	NA
GCA_003585845	0	1	1	R, HI, AB, D	EF	Bacteria	Actinomycetota	Actinomycetia	Actinomycetales	Bifidobacteriaceae	Bifidobacterium	Bifidobacterium sp003585845	species	2026094	89.03	0	0	391	1801685	GB_GCA_003585845.1	t	64	2	27997	755983	3852	200187	7739	562278	PRJNA394757	SAMN07490625	GCA_003585845.1	1352	9	NA	NA	NA
GCA_009377735	0	1	2	R, IAB	IEF	Bacteria	Actinomycetota	Acidimicrobiia	UBA5794	ZC4RG35	WHTL01	WHTL01 sp009377735	species	2080302	96.3	3.28	66.67	448	3751989	GB_GCA_009377735.1	t	115	115	38205	38205	8374	8374	11016	11016	PRJNA494230	SAMN12830856	GCA_009377735.1	4109	448	NA	NA	NA
GCA_011082265	1	0	2	R, DG, BIA	FIE	Bacteria	Bacillota_A	Clostridia	Lachnospirales	Lachnospiraceae	UBA629	UBA629 sp005465875	species	699240	76.21	0	0	1	1649642	GB_GCA_011082265.1	t	1	1	1649642	1649642	1649642	1649642	1649642	1649642	PRJNA562728	SAMN12648934	GCA_011082265.1	1496	1	NA	NA	NA
GCA_017419405	0	1	1	IB, HIAB, H, R	IF, HIEF	Bacteria	Actinomycetota	Actinomycetia	Actinomycetales	Micrococcaceae	Renibacterium	Renibacterium sp005809195	species	1914289	99.54	0.29	0	17	3756697	GB_GCA_017419405.1	t	3	3	796075	796075	220982	220982	520852	520852	PRJNA657473	SAMN16340918	GCA_017419405.1	3427	17	NA	NA	NA
GCA_019114115	0	1	1	AB, AB, R	EF, EF	Bacteria	Actinomycetota	Actinomycetia	Actinomycetales	Micrococcaceae	Nesterenkonia	Nesterenkonia stercoripullorum	species	2838701	84.38	3.78	38.46	499	2634134	GB_GCA_019114115.1	t	147	147	21767	21767	5278	5278	5828	5828	PRJNA543206	SAMN15816751	GCA_019114115.1	2749	499	NA	NA	NA
GCA_019218365	0	1	3	HIA, B, IAB, D, R	HIE, F, IEF	Bacteria	Actinomycetota	Actinomycetia	Actinomycetales	Actinomycetaceae	Boudabousia	Boudabousia sp019218365	species	2856341	96.99	2.01	0	10	1700776	GB_GCA_019218365.1	t	2	2	503250	503250	170077	170077	400306	400306	PRJNA738701	SAMN19742048	GCA_019218365.1	1461	10	NA	NA	NA
GCA_019218375	0	1	3	R, HIA, B, IAB	HIE, F, IEF	Bacteria	Actinomycetota	Actinomycetia	Actinomycetales	Dermabacteraceae	TAE3-ERU5	TAE3-ERU5 sp019218375	species	2856342	97.4	0	0	11	1917293	GB_GCA_019218375.1	t	3	3	415304	415304	174299	174299	268849	268849	PRJNA738700	SAMN19750754	GCA_019218375.1	1713	11	NA	NA	NA
GCA_019218415	0	2	3	B, HIA, D, B, R, IAB	F, HIE, F, IEF	Bacteria	Actinomycetota	Actinomycetia	Actinomycetales	Dermabacteraceae	TAE3-ERU5	TAE3-ERU5 sp019218415	species	2856343	96.82	1.16	0	37	1998373	GB_GCA_019218415.1	t	2	2	821952	821952	54010	54010	582797	582797	PRJNA738712	SAMN19759234	GCA_019218415.1	1854	37	NA	NA	NA
GCA_021444005	1	0	2	BIA, D	FIE	Bacteria	Bacillota	Bacilli	Mycoplasmatales	Mycoplasmoidaceae	Malacoplasma	Malacoplasma sp021444005	species	2791014	98.33	2.69	0	38	983880	GB_GCA_021444005.1	t	5	2	124640	359956	25404	75683	81220	141859	PRJNA563062	SAMN15049460	GCA_021444005.1	738	13	NA	NA	NA
GCA_021793335	0	1	2	R, IAB, JB	IEF	Bacteria	Actinomycetota	Actinomycetia	Mycobacteriales	Micromonosporaceae	Glycomyces	Glycomyces sp021793335	species	1883427	91.58	0.27	0	363	3320289	GB_GCA_021793335.1	t	86	85	55428	55428	9146	9223	12516	12556	PRJNA666025	SAMN20843156	GCA_021793335.1	3176	360	NA	NA	NA
GCA_022647885	0	1	2	H, IAB, R, D	IEF	Bacteria	Actinomycetota	Actinomycetia	Actinomycetales	Bifidobacteriaceae	Bifidobacterium	Bifidobacterium sp022647885	species	41200	98.86	0.91	0	1	2342264	GB_GCA_022647885.1	t	1	1	2342264	2342264	2342264	2342264	2342264	2342264	PRJNA768578	SAMN22412179	GCA_022647885.1	1947	1	NA	NA	NA
GCA_022712115	0	1	1	IB, R, HIAB	IF, HIEF	Bacteria	Actinomycetota	Actinomycetia	Actinomycetales	Brevibacteriaceae	Brevibacterium	Brevibacterium sp022712115	species	1701	97.88	1.35	33.33	276	3682654	GB_GCA_022712115.1	t	64	64	85945	85945	13342	13342	19170	19170	PRJNA801070	SAMN26087356	GCA_022712115.1	3293	276	NA	NA	NA
GCA_022712275	0	1	1	I, H, IB, B, H, R	IF, F	Bacteria	Actinomycetota	Actinomycetia	Mycobacteriales	Mycobacteriaceae	Corynebacterium	Corynebacterium sp022712275	species	1720	98.42	0.56	0	55	3196832	GB_GCA_022712275.1	t	13	13	182035	182035	58124	58124	93919	93919	PRJNA801070	SAMN26087352	GCA_022712275.1	2938	55	NA	NA	NA
GCA_022712415	1	0	2	BIA	FIE	Bacteria	Bacillota	Bacilli	Mycoplasmatales	Mycoplasmataceae	JALAGN01	JALAGN01 sp022712415	species	2135	93.96	2.01	25	81	796909	GB_GCA_022712415.1	t	18	18	38418	38418	9838	9838	13275	13275	PRJNA801070	SAMN26087348	GCA_022712415.1	779	81	NA	NA	NA
GCA_023388235	0	1	3	R, HIA, I, B, D, AB	HIE, F, EF	Bacteria	Actinomycetota	Actinomycetia	Actinomycetales	Cellulomonadaceae	Cellulomonas	Cellulomonas sp023388235	species	1883427	88.31	5.01	35.29	445	3085039	GB_GCA_023388235.1	t	117	117	29461	29461	6932	6932	8694	8694	PRJNA682348	SAMN17039693	GCA_023388235.1	3063	445	NA	NA	NA
GCA_024104275	0	1	2	B, R, HIA, B, D	F, HIE, F	Bacteria	Actinomycetota	Actinomycetia	Actinomycetales	Bifidobacteriaceae	Bifidobacterium	Bifidobacterium sp024104275	species	41200	97.84	1.06	0	22	2164548	GB_GCA_024104275.1	t	3	2	846352	989797	98379	113923	143346	235068	PRJNA705073	SAMN18057674	GCA_024104275.1	1720	19	NA	NA	NA
GCA_024346585	1	0	3	BIA, R, HAB, D	FIE, HEF	Bacteria	Bacillota	Bacilli	Lactobacillales	Streptococcaceae	Streptococcus	Streptococcus toyakuensis	species	2819619	99.38	0.8	0	1	2055023	GB_GCA_024346585.1	t	1	1	2055023	2055023	2055023	2055023	2055023	2055023	PRJDB11368	SAMD00286438	GCA_024346585.1	1964	1	NA	NA	NA
GCA_025144025	0	1	2	B, HIA, R, IAB	F, HIE, IEF	Bacteria	Actinomycetota	Actinomycetia	Mycobacteriales	Mycobacteriaceae	Corynebacterium	Corynebacterium sp025144025	species	2916102	99.78	0	0	72	2437002	GB_GCA_025144025.1	t	6	6	280499	280499	33847	33847	106605	106605	PRJNA803478	SAMN25653652	GCA_025144025.1	2332	72	NA	NA	NA
GCA_900049755	0	1	2	R, A, IB, H, IA, B	E, IF, IE, F	Bacteria	Actinomycetota	Actinomycetia	Mycobacteriales	Mycobacteriaceae	Corynebacterium	Corynebacterium provencense	species	1737425	95.92	1.01	0	41	3084178	GB_GCA_900049755.1	t	4	2	836366	1519244	75075	140189	190862	1419882	PRJEB12691	SAMEA3869306	GCA_900049755.1	2816	22	NA	NA	NA
GCA_900163555	0	1	2	R, IAB, B, HIA	IEF, F, HIE	Bacteria	Actinomycetota	Actinomycetia	Actinomycetales	Actinomycetaceae	JB111	JB111 sp900163555	species	1434822	99.72	0	0	85	3260975	GB_GCA_900163555.1	t	16	16	172769	172769	38364	38364	71427	71427	PRJEB19043	SAMEA80353918	GCA_900163555.1	2895	85	NA	NA	NA
GCA_900343135	1	0	2	R, DG, BIA	FIE	Bacteria	Actinomycetota	Coriobacteriia	Coriobacteriales	Atopobiaceae	Fannyhessea	Fannyhessea massiliensis	species	2094145	100	0	0	16	1548103	GB_GCA_900343135.1	t	4	4	259740	259740	96756	96756	181629	181629	PRJEB24599	SAMEA4587988	GCA_900343135.1	1216	16	NA	NA	NA
GCA_900618065	0	1	2	IAB, R, HIAB	IEF, HIEF	Bacteria	Actinomycetota	Actinomycetia	Mycobacteriales	Mycobacteriaceae	Corynebacterium	Corynebacterium sp900618065	species	1308	99.78	1.99	53.33	4	2494221	GB_GCA_900618065.1	t	1	1	2424528	2424528	623555	623555	2424528	2424528	PRJEB6403	SAMEA3597582	GCA_900618065.1	2375	4	NA	NA	NA
GCA_900637675	1	0	2	BIA, AB, H, D, R, D	FIE, EF	Bacteria	Bacillota	Bacilli	Lactobacillales	Streptococcaceae	Streptococcus	Streptococcus equi	species	1336	98.06	0.38	0	1	2253416	GB_GCA_900637675.1	t	1	1	2253416	2253416	2253416	2253416	2253416	2253416	PRJEB6403	SAMEA24552418	GCA_900637675.1	2303	1	NA	NA	NA
GCA_902373515	1	0	2	R, BIA, D	FIE	Bacteria	Bacillota_A	Clostridia	Saccharofermentanales	Fastidiosipilaceae	KA00274	KA00274 sp902373515	species	172733	86.88	0	0	45	1499839	GB_GCA_902373515.1	t	10	10	127814	127814	33329	33329	56419	56419	PRJEB33885	SAMEA5850783	GCA_902373515.1	1282	45	NA	NA	NA
GCA_943912465	0	1	1	HIA, B, IB, R	HIE, F, IF	Bacteria	Actinomycetota	Actinomycetia	Mycobacteriales	Mycobacteriaceae	Corynebacterium	Corynebacterium sp943912465	species	159447	97.18	0	0	28	2476518	GB_GCA_943912465.1	t	6	6	298698	298698	88447	88447	166244	166244	PRJEB47281	SAMEA110089419	GCA_943912465.1	2162	28	NA	NA	NA
GCA_943913165	0	1	1	R, B, HIA, IB	F, HIE, IF	Bacteria	Actinomycetota	Actinomycetia	Mycobacteriales	Mycobacteriaceae	Corynebacterium	Corynebacterium sp943913165	species	159447	96.96	0	0	8	2400484	GB_GCA_943913165.1	t	2	2	815861	815861	300060	300060	409216	409216	PRJEB47281	SAMEA110088937	GCA_943913165.1	2105	8	NA	NA	NA
GCA_943913395	0	1	1	IB, R, HIA, B	IF, HIE, F	Bacteria	Actinomycetota	Actinomycetia	Mycobacteriales	Mycobacteriaceae	Corynebacterium	Corynebacterium sp943913395	species	159447	99.32	0.68	0	36	2261911	GB_GCA_943913395.1	t	7	7	233342	233342	62830	62830	115962	115962	PRJEB47281	SAMEA110088939	GCA_943913395.1	1996	36	NA	NA	NA
GCA_943913905	0	1	1	B, D, R, I, B, A	F, F, E	Bacteria	Actinomycetota	Actinomycetia	Actinomycetales	Dermabacteraceae	Dermabacter	Dermabacter sp943913905	species	1164568	93.62	1.17	66.67	252	2431384	GB_GCA_943913905.1	t	47	47	94104	94104	9648	9648	15700	15700	PRJEB47281	SAMEA110089399	GCA_943913905.1	2361	252	NA	NA	NA
GCA_943914355	0	1	1	R, IB, B, HIA	IF, F, HIE	Bacteria	Actinomycetota	Actinomycetia	Mycobacteriales	Mycobacteriaceae	Corynebacterium	Corynebacterium sp943914355	species	159447	99.78	0.11	100	69	2362791	GB_GCA_943914355.1	t	13	13	131373	131373	34243	34243	68056	68056	PRJEB47281	SAMEA110089002	GCA_943914355.1	2249	69	NA	NA	NA
GCF_000008205	1	0	1	BIA	FIE	Bacteria	Bacillota	Bacilli	Mycoplasmatales	Metamycoplasmataceae	Mesomycoplasma	Mesomycoplasma hyopneumoniae	species	2099	99.28	0	0	1	897405	RS_GCF_000008205.1	t	1	1	897405	897405	897405	897405	897405	897405	PRJNA224116	SAMN02603526	GCA_000008205.1	695	1	NA	NA	NA
GCF_000011225	1	0	2	BIA, DG	FIE	Bacteria	Bacillota	Bacilli	Mycoplasmatales	Mycoplasmoidaceae	Malacoplasma	Malacoplasma penetrans	species	28227	98.33	1.92	0	1	1358633	RS_GCF_000011225.1	t	1	1	1358633	1358633	1358633	1358633	1358633	1358633	PRJNA224116	SAMD00061084	GCA_000011225.1	1040	1	NA	NA	NA
GCF_000012765	1	0	1	BIA	FIE	Bacteria	Bacillota	Bacilli	Mycoplasmatales	Mycoplasmataceae	Mycoplasma	Mycoplasma capricolum	species	2095	99.62	0.38	0	1	1010023	RS_GCF_000012765.1	t	1	1	1010023	1010023	1010023	1010023	1010023	1010023	PRJNA224116	SAMN02603434	GCA_000012765.1	841	1	NA	NA	NA
GCF_000022905	0	1	2	R, IAB, B, B, HIA	IEF, F, F, HIE	Bacteria	Actinomycetota	Actinomycetia	Mycobacteriales	Mycobacteriaceae	Corynebacterium	Corynebacterium aurimucosum_F	species	169292	99.56	0	0	2	2819226	RS_GCF_000022905.1	t	1	1	2790189	2790189	1409613	1409613	2790189	2790189	PRJNA224116	SAMN02603064	GCA_000022905.1	2662	2	Corynebacterium striatum strain DSM 44827; ATCC 700975	PDT000005126.2	SAMN02603064
GCF_000023145	0	1	1	IB, R, B, HIA	IF, F, HIE	Bacteria	Actinomycetota	Actinomycetia	Mycobacteriales	Mycobacteriaceae	Corynebacterium	Corynebacterium kroppenstedtii	species	161879	97.86	0	0	1	2446804	RS_GCF_000023145.1	t	1	1	2446804	2446804	2446804	2446804	2446804	2446804	PRJNA224116	SAMN02603033	GCA_000023145.1	2127	1	NA	NA	NA
GCF_000023405	0	1	1	R, B, HIA, IB	F, HIE, IF	Bacteria	Actinomycetota	Actinomycetia	Actinomycetales	Dermabacteraceae	Brachybacterium	Brachybacterium faecium	species	43669	100	0.58	0	1	3614992	RS_GCF_000023405.1	t	1	1	3614992	3614992	3614992	3614992	3614992	3614992	PRJNA224116	SAMN00002685	GCA_000023405.1	3122	1	NA	NA	NA
GCF_000025845	1	0	1	BIA	FIE	Bacteria	Bacillota	Bacilli	Mycoplasmatales	Metamycoplasmataceae	Mycoplasmopsis_A	Mycoplasmopsis_A crocodyli	species	50052	100	0.75	0	1	934379	RS_GCF_000025845.1	t	1	1	934379	934379	934379	934379	934379	934379	PRJNA224116	SAMN02603450	GCA_000025845.1	757	1	NA	NA	NA
GCF_000026765	1	0	1	BIA	FIE	Bacteria	Bacillota	Bacilli	Mycoplasmatales	Metamycoplasmataceae	Mesomycoplasma	Mesomycoplasma conjunctivae	species	45361	94.93	0.18	100	2	846214	RS_GCF_000026765.1	t	1	1	452303	846214	422387	846214	452303	846214	PRJNA224116	SAMEA2272202	GCA_000026765.1	673	1	NA	NA	NA
GCF_000027325	1	0	1	BIA	FIE	Bacteria	Bacillota	Bacilli	Mycoplasmatales	Mycoplasmoidaceae	Mycoplasmoides	Mycoplasmoides genitalium	species	2097	99.25	0	0	1	580076	RS_GCF_000027325.1	t	1	1	580076	580076	580076	580076	580076	580076	PRJNA224116	SAMN02603983	GCA_000027325.1	527	1	NA	NA	NA
GCF_000069945	0	1	2	IB, R, B, IA, H	IF, F, IE	Bacteria	Actinomycetota	Actinomycetia	Mycobacteriales	Mycobacteriaceae	Corynebacterium	Corynebacterium urealyticum	species	43771	100	0	0	1	2369219	RS_GCF_000069945.1	t	1	1	2369219	2369219	2369219	2369219	2369219	2369219	PRJNA224116	SAMEA3138282	GCA_000069945.1	2011	1	NA	NA	NA
GCF_000159235	1	0	2	BIA, DG, R	FIE	Bacteria	Actinomycetota	Coriobacteriia	Coriobacteriales	Atopobiaceae	Fannyhessea	Fannyhessea vaginae	species	82135	100	0	0	6	1430526	RS_GCF_000159235.2	t	1	1	974441	974441	238421	238421	974441	974441	PRJNA224116	SAMN00001474	GCA_000159235.2	1168	6	NA	NA	NA
GCF_000160615	0	1	2	HA, B, D, IB, R	HE, F, IF	Bacteria	Actinomycetota	Actinomycetia	Actinomycetales	Actinomycetaceae	Mobiluncus	Mobiluncus mulieris	species	2052	99.05	1.42	0	65	2435166	RS_GCF_000160615.1	t	7	2	265432	1176470	36896	162344	135195	656221	PRJNA224116	SAMN00139192	GCA_000160615.1	2095	15	NA	NA	NA
GCF_000160855	1	0	3	BIA, I, R, D	FIE	Bacteria	Bacillota	Bacilli	Lactobacillales	Lactobacillaceae	Lactobacillus	Lactobacillus helveticus	species	1587	98.16	0.32	0	235	2020582	RS_GCF_000160855.1	t	38	2	55314	782499	7696	41236	15586	288743	PRJNA224116	SAMN00139430	GCA_000160855.1	1977	49	NA	NA	NA
GCF_000160875	1	0	2	R, BIA, D	FIE	Bacteria	Bacillota	Bacilli	Lactobacillales	Lactobacillaceae	Lactobacillus	Lactobacillus iners	species	147802	99.41	0.44	0	21	1277649	RS_GCF_000160875.1	t	2	2	461521	481837	60443	106470	246521	246521	PRJNA224116	SAMN00139432	GCA_000160875.1	1196	12	NA	NA	NA
GCF_000163435	0	1	1	IB, R, B, HIA	IF, F, HIE	Bacteria	Actinomycetota	Actinomycetia	Mycobacteriales	Mycobacteriaceae	Corynebacterium	Corynebacterium jeikeium	species	38289	97.95	0.68	0	93	2492821	RS_GCF_000163435.1	t	15	3	161413	590804	26090	118705	48989	478447	PRJNA224116	SAMN00001506	GCA_000163435.1	2167	21	NA	NA	NA
GCF_000173655	0	1	1	IB, B, HIA, R	IF, F, HIE	Bacteria	Actinomycetota	Actinomycetia	Mycobacteriales	Mycobacteriaceae	Corynebacterium	Corynebacterium amycolatum_A	species	43765	99.85	0	0	48	2513912	RS_GCF_000173655.1	t	6	6	436012	436012	52373	52373	135695	135695	PRJNA224116	SAMN00000714	GCA_000173655.1	2170	48	NA	NA	NA
GCF_000175635	0	1	2	IAB, R, B, HIA	IEF, F, HIE	Bacteria	Actinomycetota	Actinomycetia	Mycobacteriales	Mycobacteriaceae	Corynebacterium	Corynebacterium tuberculostearicum_C	species	38304	99.6	0	0	37	2372261	RS_GCF_000175635.1	t	5	5	432284	432284	64115	64115	139979	139979	PRJNA224116	SAMN00000719	GCA_000175635.1	2240	37	NA	NA	NA
GCF_000177535	0	1	1	IB, HIA, B, R	IF, HIE, F	Bacteria	Actinomycetota	Actinomycetia	Mycobacteriales	Mycobacteriaceae	Corynebacterium	Corynebacterium resistens	species	258224	99.32	0	0	1	2601311	RS_GCF_000177535.2	t	1	1	2601311	2601311	2601311	2601311	2601311	2601311	PRJNA224116	SAMN02603065	GCA_000177535.2	2271	1	NA	NA	NA
GCF_000178375	1	0	1	BIA	FIE	Bacteria	Bacillota	Bacilli	Mycoplasmatales	Metamycoplasmataceae	Mycoplasmopsis_A	Mycoplasmopsis_A alligatoris	species	47687	99.02	0	0	33	973030	RS_GCF_000178375.1	t	2	2	318011	318011	29485	29485	173580	173580	PRJNA224116	SAMN02436327	GCA_000178375.1	827	33	NA	NA	NA
GCF_000183325	0	1	1	IB, R, B, IA, H	IF, F, IE	Bacteria	Actinomycetota	Actinomycetia	Mycobacteriales	Mycobacteriaceae	Corynebacterium	Corynebacterium bovis	species	36808	98.72	0.45	0	503	2522962	RS_GCF_000183325.1	t	73	73	51655	51655	5015	5015	9708	9708	PRJNA224116	SAMN02469392	GCA_000183325.2	2364	503	NA	NA	NA
GCF_000183365	1	0	1	BIA	FIE	Bacteria	Bacillota	Bacilli	Mycoplasmatales	Mycoplasmataceae	Mycoplasma	Mycoplasma leachii	species	2105	99.62	0.38	0	1	1008951	RS_GCF_000183365.1	t	1	1	1008951	1008951	1008951	1008951	1008951	1008951	PRJNA224116	SAMN02603458	GCA_000183365.1	886	1	NA	NA	NA
GCF_000186445	1	0	3	D, R, D, HAB, BIA	HEF, FIE	Bacteria	Bacillota	Bacilli	Lactobacillales	Streptococcaceae	Streptococcus	Streptococcus agalactiae	species	1311	99.47	0	0	134	2287892	RS_GCF_000186445.1	t	23	1	78279	2243750	15783	108947	31548	2243750	PRJNA224116	SAMN00217013	GCA_000186445.1	2127	21	Streptococcus agalactiae strain ATCC 13813	PDT000007057.3	SAMN00217013
GCF_000188015	1	0	3	B, HA, D, R, BIA, D	F, HE, FIE	Bacteria	Bacillota	Bacilli	Lactobacillales	Streptococcaceae	Streptococcus	Streptococcus ictaluri	species	380397	100	0	0	8	2234402	RS_GCF_000188015.2	t	3	3	532260	532260	279300	279300	339666	339666	PRJNA224116	SAMN02436329	GCA_000188015.3	2471	8	NA	NA	NA
GCF_000193205	1	0	2	BIA, R	FIE	Bacteria	Bacillota	Bacilli	Lactobacillales	Aerococcaceae	Aerococcus	Aerococcus urinae_A	species	1376	99.04	0.27	0	1	2080974	RS_GCF_000193205.1	t	1	1	2080974	2080974	2080974	2080974	2080974	2080974	PRJNA224116	SAMN00100756	GCA_000193205.1	1942	1	NA	NA	NA
GCF_000194985	1	0	2	BIA, DG, R	FIE	Bacteria	Bacillota_C	Negativicutes	Veillonellales	Dialisteraceae	Dialister	Dialister micraerophilus	species	309120	99.91	0	0	31	1281836	RS_GCF_000194985.1	t	5	1	224978	1272504	40519	183119	90852	1272504	PRJNA224116	SAMN00260258	GCA_000194985.1	1201	7	NA	NA	NA
GCF_000197735	0	1	2	HIAB, R, IAB, H, H	HIEF, IEF	Bacteria	Actinomycetota	Actinomycetia	Actinomycetales	Micrococcaceae	Glutamicibacter	Glutamicibacter arilaitensis	species	256701	99.74	0.46	0	3	3918192	RS_GCF_000197735.1	t	1	1	3859257	3859257	1306064	1306064	3859257	3859257	PRJNA224116	SAMEA2272213	GCA_000197735.1	3736	3	NA	NA	NA
GCF_000218525	1	0	1	BIA	FIE	Bacteria	Bacillota	Bacilli	Mycoplasmatales	Metamycoplasmataceae	Mesomycoplasma	Mesomycoplasma ovipneumoniae_A	species	29562	99.28	0	0	37	1020200	RS_GCF_000218525.1	t	6	6	125492	125492	27572	27572	55713	55713	PRJNA224116	SAMN02471008	GCA_000218525.2	721	37	NA	NA	NA
GCF_000224105	1	0	1	BIA	FIE	Bacteria	Bacillota	Bacilli	Mycoplasmatales	Mycoplasmataceae	Mycoplasma	Mycoplasma putrefaciens	species	2123	99.62	1.13	0	1	832603	RS_GCF_000224105.1	t	1	1	832603	832603	832603	832603	832603	832603	PRJNA224116	SAMN02604224	GCA_000224105.1	701	1	NA	NA	NA
GCF_000263595	0	1	2	D, R, HIAB	HIEF	Bacteria	Actinomycetota	Actinomycetia	Actinomycetales	Bifidobacteriaceae	Bifidobacterium	Bifidobacterium vaginale_E	species	2702	99.39	0	0	27	1548244	RS_GCF_000263595.1	t	4	4	256279	256279	57342	57342	147683	147683	PRJNA224116	SAMN02393780	GCA_000263595.1	1195	27	NA	NA	NA
GCF_000263635	0	1	2	HIAB, R, D	HIEF	Bacteria	Actinomycetota	Actinomycetia	Actinomycetales	Bifidobacteriaceae	Bifidobacterium	Bifidobacterium vaginale_C	species	2702	99.39	0.45	0	11	1490797	RS_GCF_000263635.1	t	2	2	465660	465660	135527	135527	351453	351453	PRJNA224116	SAMN02393783	GCA_000263635.1	1137	11	NA	NA	NA
GCF_000296405	0	1	1	R, HIAB, IB	HIEF, IF	Bacteria	Actinomycetota	Actinomycetia	Mycobacteriales	Mycobacteriaceae	Corynebacterium	Corynebacterium otitidis	species	29321	96.23	0	0	87	2118285	RS_GCF_000296405.1	t	18	2	147169	659597	24029	353047	37124	595073	PRJNA224116	SAMN02463914	GCA_000296405.1	1801	6	NA	NA	NA
GCF_000327395	1	0	1	BIA	FIE	Bacteria	Bacillota	Bacilli	Mycoplasmatales	Mycoplasmataceae	Mycoplasma	Mycoplasma feriruminatoris	species	1179777	99.62	0.38	0	1	1075603	RS_GCF_000327395.2	t	1	1	1075603	1075603	1075603	1075603	1075603	1075603	PRJNA224116	SAMN01730980	GCA_000327395.2	884	1	NA	NA	NA
GCF_000372085	0	1	1	HIAB, R, IB	HIEF, IF	Bacteria	Actinomycetota	Actinomycetia	Mycobacteriales	Mycobacteriaceae	Corynebacterium	Corynebacterium capitovis	species	131081	99.71	0	0	5	1960866	RS_GCF_000372085.1	t	2	2	667305	667305	392173	392173	641374	641374	PRJNA224116	SAMN02256495	GCA_000372085.1	1854	5	NA	NA	NA
GCF_000373625	0	1	3	B, IAB, RJ	IEF	Bacteria	Actinomycetota	Actinomycetia	Streptomycetales	Streptomycetaceae	Streptomyces	Streptomyces sp000373625	species	1155714	100	0.48	0	15	6850887	RS_GCF_000373625.1	t	4	4	1124061	1338440	456719	489349	769204	769204	PRJNA224116	SAMN02441702	GCA_000373625.1	6151	14	NA	NA	NA
GCF_000373805	0	1	2	R, D, B, HIA, IBB	F, HIE, IFF	Bacteria	Actinomycetota	Actinomycetia	Mycobacteriales	Mycobacteriaceae	Corynebacterium	Corynebacterium pilosum	species	35756	99.56	0	0	36	2531632	RS_GCF_000373805.1	t	6	6	326571	326571	70288	72332	165223	165223	PRJNA224116	SAMN02441706	GCA_000373805.1	2388	35	NA	NA	NA
GCF_000375365	0	1	1	R, IB, B, HIA	IF, F, HIE	Bacteria	Actinomycetota	Actinomycetia	Mycobacteriales	Mycobacteriaceae	Corynebacterium	Corynebacterium mastitidis	species	161890	99.67	0	0	39	2370005	RS_GCF_000375365.1	t	4	4	501949	501949	60769	60769	243176	243176	PRJNA224116	SAMN02441393	GCA_000375365.1	2241	39	NA	NA	NA
GCF_000375525	0	1	1	R, IB, HIA, B	IF, HIE, F	Bacteria	Actinomycetota	Actinomycetia	Mycobacteriales	Mycobacteriaceae	Corynebacterium	Corynebacterium propinquum	species	43769	99.78	0	0	22	2458635	RS_GCF_000375525.1	t	5	5	442332	442332	111756	111756	178218	178218	PRJNA224116	SAMN02441734	GCA_000375525.1	2232	22	NA	NA	NA
GCF_000380005	1	0	3	R, D, HAB, BIA, D	HEF, FIE	Bacteria	Bacillota	Bacilli	Lactobacillales	Streptococcaceae	Streptococcus	Streptococcus didelphis	species	102886	99.62	0	0	17	1877438	RS_GCF_000380005.1	t	2	2	810067	810067	110401	125162	258158	258158	PRJNA224116	SAMN02256413	GCA_000380005.1	1803	15	NA	NA	NA
GCF_000380045	1	0	3	R, BIA, HIAB, D	FIE, HIEF	Bacteria	Bacillota	Bacilli	Lactobacillales	Streptococcaceae	Streptococcus	Streptococcus marimammalium	species	269666	99.62	0.38	0	27	1505444	RS_GCF_000380045.1	t	4	3	244804	331946	55644	60217	174286	192478	PRJNA224116	SAMN02256437	GCA_000380045.1	1437	25	NA	NA	NA
GCF_000383515	1	0	1	BIA	FIE	Bacteria	Bacillota	Bacilli	Mycoplasmatales	Metamycoplasmataceae	Mesomycoplasma	Mesomycoplasma hyorhinis	species	2100	100	0	0	26	806507	RS_GCF_000383515.1	t	6	6	122340	122340	30932	33604	45527	45527	PRJNA224116	SAMN02441640	GCA_000383515.1	721	24	NA	NA	NA
GCF_000400955	1	0	2	BIA	FIE	Bacteria	Bacillota	Bacilli	Mycoplasmatales	Mycoplasmataceae	Spiroplasma	Spiroplasma syrphidicola	species	216945	99.62	1.25	0	1	1107344	RS_GCF_000400955.1	t	1	1	1107344	1107344	1107344	1107344	1107344	1107344	PRJNA224116	SAMN02602969	GCA_000400955.1	1015	1	NA	NA	NA
GCF_000411135	0	1	2	D, B, HIA, B, R	F, HIE, F	Bacteria	Actinomycetota	Actinomycetia	Actinomycetales	Actinomycetaceae	Actinotignum	Actinotignum schaalii_A	species	59505	99.12	0	0	15	2092357	RS_GCF_000411135.1	t	3	1	446214	1289037	137713	523089	309353	1289037	PRJNA224116	SAMN02596751	GCA_000411135.1	1730	4	NA	NA	NA
GCF_000420405	0	1	2	B, R, B, HIA, D	F, F, HIE	Bacteria	Actinomycetota	Actinomycetia	Actinomycetales	Actinomycetaceae	Winkia	Winkia neuii	species	33007	100	0.95	0	29	2270293	RS_GCF_000420405.1	t	4	4	388766	388766	78285	78285	232167	232167	PRJNA224116	SAMN02441245	GCA_000420405.1	2013	29	NA	NA	NA
GCF_000420605	0	1	2	R, IAB, HIA, B	IEF, HIE, F	Bacteria	Actinomycetota	Actinomycetia	Mycobacteriales	Mycobacteriaceae	Corynebacterium	Corynebacterium massiliense	species	441501	97.53	0	0	27	2183019	RS_GCF_000420605.1	t	5	5	497603	497603	80852	83962	111901	142684	PRJNA224116	SAMN02441587	GCA_000420605.1	1979	26	NA	NA	NA
GCF_000422745	0	1	2	R, HIAB, IAB	HIEF, IEF	Bacteria	Actinomycetota	Actinomycetia	Actinomycetales	Microbacteriaceae	Microbacterium	Microbacterium gubbeenense	species	159896	99.33	1.01	0	76	3017924	RS_GCF_000422745.1	t	6	5	396259	396259	39707	40782	168741	194753	PRJNA224116	SAMN02440649	GCA_000422745.1	2863	74	NA	NA	NA
GCF_000425685	0	1	2	IAB, R, HIAB, B	IEF, HIEF, F	Bacteria	Actinomycetota	Actinomycetia	Actinomycetales	Microbacteriaceae	Gulosibacter	Gulosibacter molinativorax	species	256821	98.64	0.58	0	82	3379129	RS_GCF_000425685.1	t	11	11	210142	210142	41203	42773	125709	127715	PRJNA224116	SAMN02441529	GCA_000425685.1	3168	79	NA	NA	NA
GCF_000426445	0	1	1	H, HIAB, IB, R	HIEF, IF	Bacteria	Actinomycetota	Actinomycetia	Actinomycetales	Brevibacteriaceae	Brevibacterium	Brevibacterium album	species	417948	99.71	0	0	16	4094970	RS_GCF_000426445.1	t	3	3	919155	1026773	255752	272998	545561	698090	PRJNA224116	SAMN02440844	GCA_000426445.1	3557	15	NA	NA	NA
GCF_000439435	1	0	1	J, BIA	FIE	Bacteria	Bacillota	Bacilli	Mycoplasmatales	Mycoplasmataceae	Spiroplasma_A	Spiroplasma_A taiwanense	species	2145	98.87	1.5	0	2	1086278	RS_GCF_000439435.1	t	1	1	1075140	1075140	543139	543139	1075140	1075140	PRJNA224116	SAMN02602966	GCA_000439435.1	1120	2	NA	NA	NA
GCF_000439455	1	0	2	BIA, DG	FIE	Bacteria	Bacillota	Bacilli	Mycoplasmatales	Mycoplasmataceae	Spiroplasma_A	Spiroplasma_A diminutum	species	216936	98.87	0.75	0	1	945296	RS_GCF_000439455.1	t	1	1	945296	945296	945296	945296	945296	945296	PRJNA224116	SAMN02602967	GCA_000439455.1	858	1	NA	NA	NA
GCF_000478175	0	1	1	HIA, B, R, IB	HIE, F, IF	Bacteria	Actinomycetota	Actinomycetia	Mycobacteriales	Mycobacteriaceae	Corynebacterium	Corynebacterium sp000478175	species	1203557	99.78	0	0	26	2501004	RS_GCF_000478175.1	t	5	2	292355	832984	95064	357286	185955	481387	PRJNA224116	SAMN02597009	GCA_000478175.1	2320	7	NA	NA	NA
GCF_000483165	1	0	1	BIA	FIE	Bacteria	Bacillota	Bacilli	Mycoplasmatales	Mycoplasmataceae	Tullyiplasma	Tullyiplasma multilocale	species	264638	98.87	0	0	12	924993	RS_GCF_000483165.1	t	2	2	284263	325127	77038	84090	183993	284263	PRJNA224116	SAMN02441097	GCA_000483165.1	840	11	NA	NA	NA
GCF_000499285	0	1	2	D, R, IBIAB, H	IFIEF	Bacteria	Actinomycetota	Actinomycetia	Actinomycetales	Bifidobacteriaceae	Bifidobacterium	Bifidobacterium sp000499285	species	1394175	97.41	0.87	25	16	2117084	RS_GCF_000499285.1	t	2	2	681778	681778	132317	132317	524826	524826	PRJNA224116	SAMN02338863	GCA_000499285.1	1639	16	NA	NA	NA
GCF_000500935	1	0	2	DG, BIA	FIE	Bacteria	Bacillota	Bacilli	Mycoplasmatales	Mycoplasmataceae	Spiroplasma_A	Spiroplasma_A apis	species	2137	98.12	2.26	0	1	1160554	RS_GCF_000500935.1	t	1	1	1160554	1160554	1160554	1160554	1160554	1160554	PRJNA224116	SAMN02641479	GCA_000500935.1	1001	1	NA	NA	NA
GCF_000518285	1	0	2	BIA	FIE	Bacteria	Bacillota	Bacilli	Mycoplasmatales	Mycoplasmataceae	Williamsoniiplasma	Williamsoniiplasma lucivorax	species	209274	99.62	1.14	0	32	1103092	RS_GCF_000518285.1	t	6	6	155838	155838	34461	35583	56778	66123	PRJNA224116	SAMN02584998	GCA_000518285.1	971	31	NA	NA	NA
GCF_000518305	1	0	1	BIA	FIE	Bacteria	Bacillota	Bacilli	Mycoplasmatales	Mycoplasmoidaceae	Mycoplasmoides	Mycoplasmoides imitans	species	29560	99.25	0.75	0	29	922439	RS_GCF_000518305.1	t	5	4	111966	158255	31712	38434	91272	99783	PRJNA224116	SAMN02584995	GCA_000518305.1	742	24	NA	NA	NA
GCF_000518725	1	0	1	BIA	FIE	Bacteria	Bacillota	Bacilli	Mycoplasmatales	Mycoplasmataceae	Tullyiplasma	Tullyiplasma seiffertii	species	28224	99.62	0.38	0	13	977957	RS_GCF_000518725.1	t	2	2	368040	371905	75170	88905	284363	287278	PRJNA224116	SAMN02584967	GCA_000518725.1	830	11	NA	NA	NA
GCF_000524555	1	0	1	BIA	FIE	Bacteria	Bacillota	Bacilli	Mycoplasmatales	Metamycoplasmataceae	Mesomycoplasma	Mesomycoplasma bovoculi	species	45362	100	0.72	0	1	760240	RS_GCF_000524555.1	t	1	1	760240	760240	760240	760240	760240	760240	PRJNA224116	SAMN02641634	GCA_000524555.1	593	1	NA	NA	NA
GCF_000550785	0	1	1	IB, R, B, HIA	IF, F, HIE	Bacteria	Actinomycetota	Actinomycetia	Mycobacteriales	Mycobacteriaceae	Corynebacterium	Corynebacterium casei	species	160386	99.34	0.22	0	3	3132213	RS_GCF_000550785.1	t	1	1	3113488	3113488	1044071	1044071	3113488	3113488	PRJNA224116	SAMN03081454	GCA_000550785.1	2889	3	NA	NA	NA
GCF_000565175	1	0	2	BIA	FIE	Bacteria	Bacillota	Bacilli	Mycoplasmatales	Mycoplasmataceae	Spiroplasma_A	Spiroplasma_A culicicola	species	216935	98.87	0.75	0	1	1175131	RS_GCF_000565175.1	t	1	1	1175131	1175131	1175131	1175131	1175131	1175131	PRJNA224116	SAMN03081474	GCA_000565175.1	1072	1	NA	NA	NA
GCF_000565195	1	0	2	BIA	FIE	Bacteria	Bacillota	Bacilli	Mycoplasmatales	Mycoplasmataceae	Spiroplasma	Spiroplasma mirum	species	2144	95.74	0.9	0	1	1132608	RS_GCF_000565195.1	t	1	1	1132608	1132608	1132608	1132608	1132608	1132608	PRJNA224116	SAMN03081484	GCA_000565195.1	1267	1	NA	NA	NA
GCF_000577555	0	1	2	HIA, B, IAB, R	HIE, F, IEF	Bacteria	Actinomycetota	Actinomycetia	Mycobacteriales	Mycobacteriaceae	Corynebacterium	Corynebacterium jeddahense	species	1414719	98.09	2.35	0	244	2472125	RS_GCF_000577555.1	t	49	49	47178	47178	10131	10131	16145	16145	PRJNA224116	SAMEA3138931	GCA_000577555.1	2442	244	NA	NA	NA
GCF_000615285	1	0	3	R, D, BIA, IB	FIE, IF	Bacteria	Bacillota	Bacilli	Lactobacillales	Lactobacillaceae	Lactobacillus	Lactobacillus kitasatonis	species	237446	96.27	0	0	35	1902496	RS_GCF_000615285.1	t	6	6	228445	228445	54357	54357	108409	108409	PRJNA224116	SAMD00016339	GCA_000615285.1	2062	35	NA	NA	NA
GCF_000633415	0	1	1	HIAB, R, IB	HIEF, IF	Bacteria	Actinomycetota	Actinomycetia	Actinomycetales	Microbacteriaceae	Leucobacter	Leucobacter sp000633415	species	1397278	99.85	0.58	0	73	3123278	RS_GCF_000633415.1	t	12	12	228027	228027	42784	42784	89780	89780	PRJNA224116	SAMN02729858	GCA_000633415.1	2717	73	NA	NA	NA
GCF_000686585	1	0	1	BIA	FIE	Bacteria	Bacillota	Bacilli	Mycoplasmatales	Metamycoplasmataceae	Mycoplasmopsis	Mycoplasmopsis lipofaciens	species	114884	100	0	0	7	778716	RS_GCF_000686585.1	t	3	3	201272	201272	110744	129786	139000	145820	PRJNA224116	SAMN02743372	GCA_000686585.1	653	6	NA	NA	NA
GCF_000687795	1	0	2	BIA	FIE	Bacteria	Bacillota	Bacilli	Mycoplasmatales	Mycoplasmoidaceae	Mycoplasmoides	Mycoplasmoides testudinis	species	33924	99	1.5	0	38	1325910	RS_GCF_000687795.1	t	9	9	117958	117958	34892	34892	54616	54616	PRJNA224116	SAMN02743887	GCA_000687795.1	1107	38	NA	NA	NA
GCF_000687815	1	0	1	BIA	FIE	Bacteria	Bacillota	Bacilli	Mycoplasmatales	Metamycoplasmataceae	Mycoplasma_H	Mycoplasma_H elephantis	species	114882	100	0.77	0	25	769819	RS_GCF_000687815.1	t	5	5	120307	120307	30792	30792	60754	60754	PRJNA224116	SAMN02743892	GCA_000687815.1	687	25	NA	NA	NA
GCF_000688415	0	1	1	R, B, HIA, IB	F, HIE, IF	Bacteria	Actinomycetota	Actinomycetia	Mycobacteriales	Mycobacteriaceae	Corynebacterium	Corynebacterium pseudodiphtheriticum	species	37637	99.67	0	0	13	2261008	RS_GCF_000688415.1	t	3	3	506402	506402	173923	173923	279745	279745	PRJNA224116	SAMN02743909	GCA_000688415.1	2059	13	NA	NA	NA
GCF_000701525	1	0	1	BIA	FIE	Bacteria	Bacillota	Bacilli	Mycoplasmatales	Mycoplasmataceae	Mesoplasma	Mesoplasma grammopterae	species	217215	100	0.38	0	9	806944	RS_GCF_000701525.1	t	2	2	330035	330035	89539	100868	179396	236299	PRJNA224116	SAMN02841185	GCA_000701525.1	713	8	NA	NA	NA
GCF_000701825	1	0	1	BIA	FIE	Bacteria	Bacillota	Bacilli	Mycoplasmatales	Metamycoplasmataceae	Mesomycoplasma_A	Mesomycoplasma_A collis	species	2127	98.85	0	0	45	902877	RS_GCF_000701825.1	t	6	6	117384	117384	20042	20997	51351	56128	PRJNA224116	SAMN02841177	GCA_000701825.1	808	43	NA	NA	NA
GCF_000702705	1	0	1	BIA	FIE	Bacteria	Bacillota	Bacilli	Mycoplasmatales	Metamycoplasmataceae	Mycoplasmopsis	Mycoplasmopsis simbae	species	36744	100	0	0	12	852572	RS_GCF_000702705.1	t	3	3	198315	198315	71047	71047	122401	122401	PRJNA224116	SAMN02841157	GCA_000702705.1	676	12	NA	NA	NA
GCF_000706765	0	1	2	D, R, BIAB, H	FIEF	Bacteria	Actinomycetota	Actinomycetia	Actinomycetales	Bifidobacteriaceae	Bifidobacterium	Bifidobacterium indicum	species	1691	96.31	0.61	0	1	1734546	RS_GCF_000706765.1	t	1	1	1734546	1734546	1734546	1734546	1734546	1734546	PRJNA224116	SAMN05771123	GCA_000706765.1	1364	1	NA	NA	NA
GCF_000710345	0	1	1	IB, R, HIAB	IF, HIEF	Bacteria	Actinomycetota	Actinomycetia	Actinomycetales	Micrococcaceae	Rothia	Rothia sp000710345	species	1479623	98.79	0	0	12	2754019	RS_GCF_000710345.2	t	1	1	1587751	1587751	229501	229501	1587751	1587751	PRJNA224116	SAMN02709057	GCA_000710345.2	2414	12	NA	NA	NA
GCF_000711965	0	1	2	R, IB, HIA, B, H, HI	IF, HIE, F	Bacteria	Actinomycetota	Actinomycetia	Actinomycetales	Actinomycetaceae	Actinomyces	Actinomyces israelii	species	1659	100	1.78	62.5	107	4025772	RS_GCF_000711965.1	t	15	14	275560	275560	37607	39468	73398	94589	PRJNA224116	SAMN02745698	GCA_000711965.1	3388	102	NA	NA	NA
GCF_000716675	0	1	3	IAB, B, RJ	IEF	Bacteria	Actinomycetota	Actinomycetia	Streptomycetales	Streptomycetaceae	Streptomyces	Streptomyces alboflavus	species	67267	99.89	0.14	0	171	9717375	RS_GCF_000716675.1	t	24	24	400299	400299	56826	56826	134286	134286	PRJNA224116	SAMN02645294	GCA_000716675.1	8257	171	NA	NA	NA
GCF_000718015	0	1	3	B, IAB, RJ	IEF	Bacteria	Actinomycetota	Actinomycetia	Streptomycetales	Streptomycetaceae	Streptomyces	Streptomyces catenulae	species	66875	100	2.85	0	91	7046907	RS_GCF_000718015.1	t	13	13	548778	548778	77438	77438	174156	174156	PRJNA224116	SAMN02645222	GCA_000718015.1	6060	91	NA	NA	NA
GCF_000719515	0	1	3	B, IAB, RJ	IEF	Bacteria	Actinomycetota	Actinomycetia	Mycobacteriales	Micromonosporaceae	Glycomyces	Glycomyces sp000719515	species	1463821	100	1.91	0	35	4962379	RS_GCF_000719515.1	t	6	6	620383	620383	141782	141782	343430	343430	PRJNA224116	SAMN02645460	GCA_000719515.1	4401	35	NA	NA	NA
GCF_000724605	0	1	2	R, HIA, B, B, D	HIE, F, F	Bacteria	Actinomycetota	Actinomycetia	Actinomycetales	Actinomycetaceae	Actinotignum	Actinotignum schaalii	species	59505	100	0	0	1	2159306	RS_GCF_000724605.1	t	1	1	2159306	2159306	2159306	2159306	2159306	2159306	PRJNA224116	SAMN02900471	GCA_000724605.1	1771	1	NA	NA	NA
GCF_000732945	0	1	2	R, D, B, HIA, IB	F, HIE, IF	Bacteria	Actinomycetota	Actinomycetia	Mycobacteriales	Mycobacteriaceae	Corynebacterium	Corynebacterium atypicum	species	191610	99.45	0.4	16.67	2	2359448	RS_GCF_000732945.1	t	1	1	2311380	2311380	1179724	1179724	2311380	2311380	PRJNA224116	SAMN02911287	GCA_000732945.1	2165	2	NA	NA	NA
GCF_000737845	0	1	2	B, D, R, IA	F, IE	Bacteria	Actinomycetota	Actinomycetia	Actinomycetales	Bifidobacteriaceae	Bifidobacterium	Bifidobacterium bombi	species	471511	94.97	0.38	0	4	1895239	RS_GCF_000737845.1	t	1	1	1617820	1617820	473809	473809	1617820	1617820	PRJNA224116	SAMN02952076	GCA_000737845.1	1534	4	NA	NA	NA
GCF_000738005	0	1	2	H, IAB, B, R, D	IEF, F	Bacteria	Actinomycetota	Actinomycetia	Actinomycetales	Bifidobacteriaceae	Bifidobacterium	Bifidobacterium crudilactis	species	327277	99.14	1.93	0	6	2362816	RS_GCF_000738005.1	t	1	1	1716957	1716957	393802	393802	1716957	1716957	PRJNA224116	SAMN02699097	GCA_000738005.1	1911	6	NA	NA	NA
GCF_000738175	0	1	1	HIA, B, IB, R	HIE, F, IF	Bacteria	Actinomycetota	Actinomycetia	Mycobacteriales	Mycobacteriaceae	Corynebacterium	Corynebacterium jeikeium_C	species	38289	99.77	0.06	0	64	2423808	RS_GCF_000738175.1	t	9	8	211669	255635	37870	38473	100676	100676	PRJNA224116	SAMN02641058	GCA_000738175.1	2126	63	NA	NA	NA
GCF_000738265	0	1	1	B, HIA, IB, R	F, HIE, IF	Bacteria	Actinomycetota	Actinomycetia	Mycobacteriales	Mycobacteriaceae	Corynebacterium	Corynebacterium jeikeium_A	species	38289	100	0	0	31	2302511	RS_GCF_000738265.1	t	4	4	451106	451106	74271	76750	211884	257322	PRJNA224116	SAMN02641056	GCA_000738265.1	1992	30	NA	NA	NA
GCF_000741285	0	1	3	D, R, HIAB, B	HIEF, F	Bacteria	Actinomycetota	Actinomycetia	Actinomycetales	Bifidobacteriaceae	Bifidobacterium	Bifidobacterium mongoliense	species	518643	98.84	1.29	0	43	2170490	RS_GCF_000741285.1	t	5	5	319910	319910	50476	50476	136681	136681	PRJNA224116	SAMN02673442	GCA_000741285.1	1846	43	NA	NA	NA
GCF_000741525	0	1	2	R, D, IA, B	IE, F	Bacteria	Actinomycetota	Actinomycetia	Actinomycetales	Bifidobacteriaceae	Bifidobacterium	Bifidobacterium bohemicum	species	638617	97.03	0.3	0	5	2052470	RS_GCF_000741525.1	t	2	2	890534	890534	410494	410494	579125	579125	PRJNA224116	SAMN02673427	GCA_000741525.1	1651	5	NA	NA	NA
GCF_000741535	0	1	2	R, D, HIAB	HIEF	Bacteria	Actinomycetota	Actinomycetia	Actinomycetales	Bifidobacteriaceae	Bifidobacterium	Bifidobacterium boum	species	78343	100	0	0	18	2171356	RS_GCF_000741535.1	t	2	2	643356	643356	120630	120630	495453	495453	PRJNA224116	SAMN02673428	GCA_000741535.1	1749	18	NA	NA	NA
GCF_000741705	0	1	2	D, H, IA, B, B, R	IE, F, F	Bacteria	Actinomycetota	Actinomycetia	Actinomycetales	Bifidobacteriaceae	Bifidobacterium	Bifidobacterium psychraerophilum	species	218140	98.86	1.97	0	11	2615078	RS_GCF_000741705.1	t	2	2	831195	831195	237734	237734	763887	763887	PRJNA224116	SAMN02673446	GCA_000741705.1	2143	11	NA	NA	NA
GCF_000767255	0	1	1	R, IB, HIA, B	IF, HIE, F	Bacteria	Actinomycetota	Actinomycetia	Mycobacteriales	Mycobacteriaceae	Corynebacterium	Corynebacterium auriscanis	species	99807	92.35	0.23	0	33	2568862	RS_GCF_000767255.1	t	4	4	467311	467311	77844	77844	241167	241167	PRJNA224116	SAMN03106126	GCA_000767255.1	2571	33	NA	NA	NA
GCF_000785535	0	1	2	R, HIAB, IAB	HIEF, IEF	Bacteria	Actinomycetota	Actinomycetia	Actinomycetales	Micrococcaceae	Specibacter	Specibacter sp000785535	species	1494608	99.31	2.63	9.09	1	4593579	RS_GCF_000785535.1	t	1	1	4593579	4593579	4593579	4593579	4593579	4593579	PRJNA224116	SAMN03196588	GCA_000785535.1	4206	1	NA	NA	NA
GCF_000805675	0	1	2	R, IAB, B, HIA	IEF, F, HIE	Bacteria	Actinomycetota	Actinomycetia	Mycobacteriales	Mycobacteriaceae	Corynebacterium	Corynebacterium minutissimum	species	38301	99.78	0	0	38	2663401	RS_GCF_000805675.1	t	4	4	403231	403231	70089	70089	293999	293999	PRJNA224116	SAMN03140311	GCA_000805675.1	2473	38	Corynebacterium striatum strain ATCC 23348	PDT000046329.1	SAMN03140311
GCF_000815065	1	0	1	BIA	FIE	Bacteria	Bacillota	Bacilli	Mycoplasmatales	Metamycoplasmataceae	Mesomycoplasma	Mesomycoplasma flocculare	species	2128	98.16	1.45	100	1	778866	RS_GCF_000815065.1	t	1	1	778866	778866	778866	778866	778866	778866	PRJNA224116	SAMN02730214	GCA_000815065.1	596	1	NA	NA	NA
GCF_000833575	0	1	2	R, IAB, B, HIA	IEF, F, HIE	Bacteria	Actinomycetota	Actinomycetia	Mycobacteriales	Mycobacteriaceae	Corynebacterium	Corynebacterium singulare	species	161899	99.78	0.55	33.33	1	2830519	RS_GCF_000833575.1	t	1	1	2830519	2830519	2830519	2830519	2830519	2830519	PRJNA224116	SAMN03177398	GCA_000833575.1	2596	1	Corynebacterium striatum strain IBS B52218	PDT000049329.1	SAMN03177398
GCF_000834055	0	1	2	R, HIAB, IAB	HIEF, IEF	Bacteria	Actinomycetota	Actinomycetia	Actinomycetales	Microbacteriaceae	Leucobacter	Leucobacter komagatae_A	species	55969	97.95	0.78	50	62	3669365	RS_GCF_000834055.1	t	9	9	358441	358441	59183	59183	114371	114371	PRJNA224116	SAMN03274192	GCA_000834055.1	3362	62	NA	NA	NA
GCF_000875755	1	0	1	BIA	FIE	Bacteria	Bacillota	Bacilli	Mycoplasmatales	Mycoplasmataceae	Mycoplasma	Mycoplasma yeatsii	species	51365	99.25	0.75	0	1	895051	RS_GCF_000875755.1	t	1	1	895051	895051	895051	895051	895051	895051	PRJNA224116	SAMN02700145	GCA_000875755.1	761	1	NA	NA	NA
GCF_000941075	1	0	1	BIA	FIE	Bacteria	Bacillota	Bacilli	Mycoplasmatales	Metamycoplasmataceae	Mesomycoplasma	Mesomycoplasma dispar	species	86660	99.28	0	0	1	1084449	RS_GCF_000941075.1	t	1	1	1084449	1084449	1084449	1084449	1084449	1084449	PRJNA224116	SAMN03379857	GCA_000941075.1	743	1	NA	NA	NA
GCF_000967265	0	1	2	D, R, IBIAB, H	IFIEF	Bacteria	Actinomycetota	Actinomycetia	Actinomycetales	Bifidobacteriaceae	Bifidobacterium	Bifidobacterium asteroides_A	species	1684	97.18	0.76	33.33	11	2132390	RS_GCF_000967265.1	t	1	1	1171278	1958815	192757	355398	1171278	1958815	PRJNA224116	SAMN03269159	GCA_000967265.1	1642	6	NA	NA	NA
GCF_000969765	1	0	1	BIA	FIE	Bacteria	Bacillota	Bacilli	Mycoplasmatales	Metamycoplasmataceae	Mycoplasmopsis_A	Mycoplasmopsis_A synoviae	species	2109	100	0.19	0	1	846495	RS_GCF_000969765.1	t	1	1	846495	846495	846495	846495	846495	846495	PRJNA224116	SAMN03433916	GCA_000969765.1	740	1	NA	NA	NA
GCF_000973085	1	0	2	R, DG, BIA	FIE	Bacteria	Fusobacteriota	Fusobacteriia	Fusobacteriales	Leptotrichiaceae	Sneathia	Sneathia vaginalis	species	187101	98.88	0	0	1	1330224	RS_GCF_000973085.1	t	1	1	1330224	1330224	1330224	1330224	1330224	1330224	PRJNA224116	SAMN03380727	GCA_000973085.1	1277	1	NA	NA	NA
GCF_000980835	0	1	2	D, HIA, B, IB, R	HIE, F, IF	Bacteria	Actinomycetota	Actinomycetia	Mycobacteriales	Mycobacteriaceae	Corynebacterium	Corynebacterium kutscheri	species	35755	99.38	0.09	0	1	2354065	RS_GCF_000980835.1	t	1	1	2354065	2354065	2354065	2354065	2354065	2354065	PRJNA224116	SAMN03365283	GCA_000980835.1	2113	1	NA	NA	NA
GCF_000988205	0	1	2	R, IAB, B, HIA	IEF, F, HIE	Bacteria	Actinomycetota	Actinomycetia	Mycobacteriales	Mycobacteriaceae	Corynebacterium	Corynebacterium minutissimum_A	species	38301	97.76	0	0	42	2780059	RS_GCF_000988205.1	t	6	6	408793	408793	66191	66191	144224	144224	PRJNA224116	SAMN03458463	GCA_000988205.1	2732	42	Corynebacterium striatum strain 1941	PDT000063737.1	SAMN03458463
GCF_001021065	0	1	2	IB, R, D, B, HIA	IF, F, HIE	Bacteria	Actinomycetota	Actinomycetia	Mycobacteriales	Mycobacteriaceae	Corynebacterium	Corynebacterium uterequi	species	1072256	100	0	0	1	2419437	RS_GCF_001021065.1	t	1	1	2419437	2419437	2419437	2419437	2419437	2419437	PRJNA224116	SAMN03480647	GCA_001021065.1	2184	1	NA	NA	NA
GCF_001029265	1	0	3	DG, BIA	FIE	Bacteria	Bacillota	Bacilli	Mycoplasmatales	Mycoplasmataceae	Spiroplasma	Spiroplasma eriocheiris	species	315358	99.37	2.41	0	1	1365714	RS_GCF_001029265.1	t	1	1	1365714	1365714	1365714	1365714	1365714	1365714	PRJNA224116	SAMN03488050	GCA_001029265.1	1239	1	NA	NA	NA
GCF_001042635	0	1	2	HIAB, B, R, D	HIEF, F	Bacteria	Actinomycetota	Actinomycetia	Actinomycetales	Bifidobacteriaceae	Bifidobacterium	Bifidobacterium scardovii	species	158787	100	2.15	0	1	3158347	RS_GCF_001042635.1	t	1	1	3158347	3158347	3158347	3158347	3158347	3158347	PRJNA224116	SAMD00061046	GCA_001042635.1	2532	1	NA	NA	NA
GCF_001042655	0	1	2	D, R, HIAB	HIEF	Bacteria	Actinomycetota	Actinomycetia	Actinomycetales	Bifidobacteriaceae	Bifidobacterium	Bifidobacterium vaginale	species	2702	99.55	0	0	1	1667406	RS_GCF_001042655.1	t	1	1	1667406	1667406	1667406	1667406	1667406	1667406	PRJNA224116	SAMD00061047	GCA_001042655.1	1273	1	NA	NA	NA
GCF_001054325	0	1	1	R, B, HIA, IB	F, HIE, IF	Bacteria	Actinomycetota	Actinomycetia	Mycobacteriales	Mycobacteriaceae	Corynebacterium	Corynebacterium vitaeruminis_A	species	38305	100	0	0	37	2488175	RS_GCF_001054325.1	t	5	5	346261	346261	67242	71090	166915	166915	PRJNA224116	SAMN03197256	GCA_001054325.1	2163	35	NA	NA	NA
GCF_001056295	0	1	2	HIA, B, IB, R, D	HIE, F, IF	Bacteria	Actinomycetota	Actinomycetia	Mycobacteriales	Mycobacteriaceae	Corynebacterium	Corynebacterium halotolerans_A	species	225326	99.4	0.2	0	43	3154822	RS_GCF_001056295.1	t	5	5	535218	535218	73356	85265	240034	255585	PRJNA224116	SAMN03197499	GCA_001056295.1	2749	37	NA	NA	NA
GCF_001187435	0	1	3	IAB, B, RJ	IEF	Bacteria	Actinomycetota	Actinomycetia	Streptomycetales	Streptomycetaceae	Streptomyces	Streptomyces caatingaensis	species	1678637	98.31	3.26	21.05	18	7055077	RS_GCF_001187435.1	t	4	4	1310906	1310906	391948	391948	780921	780921	PRJNA224116	SAMN03837863	GCA_001187435.1	6092	18	NA	NA	NA
GCF_001199495	1	0	1	BIA	FIE	Bacteria	Bacillota	Bacilli	Mycoplasmatales	Mycoplasmataceae	Mycoplasma	Mycoplasma sp001199495	species	1664275	99.62	0.75	0	76	1084927	RS_GCF_001199495.1	t	18	17	59687	59687	14269	14465	19952	20683	PRJNA224116	SAMN03764574	GCA_001199495.1	1034	75	NA	NA	NA
GCF_001262715	1	0	2	DG, BIA	FIE	Bacteria	Bacillota	Bacilli	Mycoplasmatales	Mycoplasmataceae	Spiroplasma_A	Spiroplasma_A turonicum	species	216946	99.25	0.38	0	1	1261374	RS_GCF_001262715.1	t	1	1	1261374	1261374	1261374	1261374	1261374	1261374	PRJNA224116	SAMN03948565	GCA_001262715.1	1086	1	NA	NA	NA
GCF_001267155	1	0	2	DG, BIA	FIE	Bacteria	Bacillota	Bacilli	Mycoplasmatales	Mycoplasmataceae	Spiroplasma_A	Spiroplasma_A litorale	species	216942	98.87	1.5	0	1	1225519	RS_GCF_001267155.1	t	1	1	1225519	1225519	1225519	1225519	1225519	1225519	PRJNA224116	SAMN03938703	GCA_001267155.1	1121	1	NA	NA	NA
GCF_001272835	1	0	1	BIA	FIE	Bacteria	Bacillota	Bacilli	Mycoplasmatales	Mycoplasmoidaceae	Mycoplasmoides	Mycoplasmoides pneumoniae	species	2104	99.25	0	0	1	817207	RS_GCF_001272835.1	t	1	1	817207	817207	817207	817207	817207	817207	PRJNA224116	SAMN03284384	GCA_001272835.1	759	1	NA	NA	NA
GCF_001273835	0	1	2	R, HIAB, IAB, H	HIEF, IEF	Bacteria	Actinomycetota	Actinomycetia	Actinomycetales	Microbacteriaceae	Leucobacter	Leucobacter celer	species	668625	98.83	0	0	235	4141170	RS_GCF_001273835.1	t	5	5	556146	556146	17622	17622	349813	349813	PRJNA224116	SAMN02673064	GCA_001273835.1	3725	235	NA	NA	NA
GCF_001274895	0	1	2	HIA, B, IB, R, D, B	HIE, F, IF, F	Bacteria	Actinomycetota	Actinomycetia	Mycobacteriales	Mycobacteriaceae	Corynebacterium	Corynebacterium lactis	species	1231000	100	0	0	1	2769745	RS_GCF_001274895.1	t	1	1	2769745	2769745	2769745	2769745	2769745	2769745	PRJNA224116	SAMN04012704	GCA_001274895.1	2455	1	NA	NA	NA
GCF_001281045	1	0	1	BIA	FIE	Bacteria	Bacillota	Bacilli	Mycoplasmatales	Mycoplasmataceae	Spiroplasma_A	Spiroplasma_A cantharicola	species	362837	98.87	1.5	0	1	1179577	RS_GCF_001281045.1	t	1	1	1179577	1179577	1179577	1179577	1179577	1179577	PRJNA224116	SAMN03955382	GCA_001281045.1	1021	1	NA	NA	NA
GCF_001302265	1	0	3	HAB, BIA, R, D	HEF, FIE	Bacteria	Bacillota	Bacilli	Lactobacillales	Streptococcaceae	Streptococcus	Streptococcus phocae	species	119224	100	0	0	91	1700082	RS_GCF_001302265.1	t	8	8	240592	240592	18682	18682	63803	63803	PRJNA224116	SAMN03955537	GCA_001302265.1	1719	91	NA	NA	NA
GCF_001412085	0	1	1	R, IB, B, HIA	IF, F, HIE	Bacteria	Actinomycetota	Actinomycetia	Mycobacteriales	Mycobacteriaceae	Corynebacterium	Corynebacterium lowii	species	1544413	100	0.29	0	11	2354433	RS_GCF_001412085.1	t	3	3	683104	683104	214039	214039	246851	246851	PRJNA224116	SAMN04091594	GCA_001412085.1	2264	11	NA	NA	NA
GCF_001412105	0	1	1	IA, B, IB, R	IE, F, IF	Bacteria	Actinomycetota	Actinomycetia	Mycobacteriales	Mycobacteriaceae	Corynebacterium	Corynebacterium oculi	species	1544416	99.78	0.84	0	4	2413873	RS_GCF_001412105.1	t	2	2	826293	826293	603468	603468	721185	721185	PRJNA224116	SAMN04091236	GCA_001412105.1	2330	4	NA	NA	NA
GCF_001457435	0	1	2	R, B, HIA, B, D	F, HIE, F	Bacteria	Actinomycetota	Actinomycetia	Actinomycetales	Actinomycetaceae	Actinobaculum	Actinobaculum massiliense	species	202789	100	0	0	5	2065185	RS_GCF_001457435.1	t	1	1	1063138	1619143	412997	516296	1063138	1619143	PRJNA224116	SAMEA3538285	GCA_001457435.1	1771	4	NA	NA	NA
GCF_001457455	0	1	2	R, B, HIA, IB	F, HIE, IF	Bacteria	Actinomycetota	Actinomycetia	Mycobacteriales	Mycobacteriaceae	Corynebacterium	Corynebacterium diphtheriae	species	1717	99.45	0	0	1	2463666	RS_GCF_001457455.1	t	1	1	2463666	2463666	2463666	2463666	2463666	2463666	PRJNA224116	SAMEA2517360	GCA_001457455.1	2343	1	NA	NA	NA
GCF_001469025	0	1	3	R, D, B, HIA, IAB	F, HIE, IEF	Bacteria	Actinomycetota	Actinomycetia	Actinomycetales	Actinomycetaceae	Trueperella	Trueperella bernardiae	species	59561	99.78	0	0	18	2028874	RS_GCF_001469025.1	t	3	3	445919	445919	112715	112715	310371	310371	PRJNA224116	SAMN04196844	GCA_001469025.1	1778	18	NA	NA	NA
GCF_001482305	0	1	2	HIAB, IAB, H, R	HIEF, IEF	Bacteria	Actinomycetota	Actinomycetia	Actinomycetales	Microbacteriaceae	Leucobacter	Leucobacter sp001482305	species	663704	98.39	0	0	109	3554188	RS_GCF_001482305.1	t	12	12	309229	309229	32607	32607	94114	94114	PRJNA224116	SAMN04328317	GCA_001482305.1	3397	109	NA	NA	NA
GCF_001517935	1	0	2	DG, R, BIA	FIE	Bacteria	Fusobacteriota	Fusobacteriia	Fusobacteriales	Leptotrichiaceae	Sneathia	Sneathia sanguinegens	species	40543	100	0.16	0	32	1291023	RS_GCF_001517935.1	t	6	6	195159	195159	40344	40344	88000	88000	PRJNA224116	SAMN04320708	GCA_001517935.1	1230	32	NA	NA	NA
GCF_001543105	1	0	2	BIA, D, J, R	FIE	Bacteria	Bacillota	Bacilli	Lactobacillales	Aerococcaceae	Aerococcus	Aerococcus christensenii	species	87541	98.26	0	0	1	1634920	RS_GCF_001543105.1	t	1	1	1634920	1634920	1634920	1634920	1634920	1634920	PRJNA224116	SAMN04419111	GCA_001543105.1	1503	1	NA	NA	NA
GCF_001543175	1	0	2	R, BIA	FIE	Bacteria	Bacillota	Bacilli	Lactobacillales	Aerococcaceae	Aerococcus	Aerococcus urinae	species	1376	99.59	0.27	0	1	1974262	RS_GCF_001543175.1	t	1	1	1974262	1974262	1974262	1974262	1974262	1974262	PRJNA224116	SAMN04419113	GCA_001543175.1	1737	1	NA	NA	NA
GCF_001546455	0	1	2	HIAB, D, R	HIEF	Bacteria	Actinomycetota	Actinomycetia	Actinomycetales	Bifidobacteriaceae	Bifidobacterium	Bifidobacterium vaginale_B	species	2702	99.55	0	0	60	1489151	RS_GCF_001546455.1	t	6	4	207425	283109	24760	59566	64758	145945	PRJNA224116	SAMN03851015	GCA_001546455.1	1143	25	NA	NA	NA
GCF_001546485	0	1	2	R, HIAB, D	HIEF	Bacteria	Actinomycetota	Actinomycetia	Actinomycetales	Bifidobacteriaceae	Bifidobacterium	Bifidobacterium vaginale_D	species	2702	99.39	0.46	0	109	1596709	RS_GCF_001546485.1	t	15	7	120265	205335	14602	27062	28096	76126	PRJNA224116	SAMN03851016	GCA_001546485.1	1212	59	NA	NA	NA
GCF_001563665	0	1	2	D, R, HIAB	HIEF	Bacteria	Actinomycetota	Actinomycetia	Actinomycetales	Bifidobacteriaceae	Bifidobacterium	Bifidobacterium vaginale_A	species	2702	98.22	0.55	0	61	1602630	RS_GCF_001563665.1	t	12	4	162217	243331	26223	51697	45741	159827	PRJNA224116	SAMN03851013	GCA_001563665.1	1180	31	NA	NA	NA
GCF_001570785	0	1	3	D, IAB, HIA, B, R	IEF, HIE, F	Bacteria	Actinomycetota	Actinomycetia	Actinomycetales	Dermabacteraceae	Dermabacter	Dermabacter hominis	species	36740	94.15	0.19	0	28	2155270	RS_GCF_001570785.1	t	3	3	602708	602708	76973	76973	272479	272479	PRJNA224116	SAMD00046478	GCA_001570785.1	1902	28	NA	NA	NA
GCF_001570885	0	1	2	R, HIAB, IAB	HIEF, IEF	Bacteria	Actinomycetota	Actinomycetia	Actinomycetales	Micrococcaceae	Micrococcus	Micrococcus lylae	species	1273	97.66	1.26	0	116	2685598	RS_GCF_001570885.1	t	19	19	180385	180385	23151	23151	44678	44678	PRJNA224116	SAMD00046485	GCA_001570885.1	2375	116	NA	NA	NA
GCF_001570905	0	1	3	R, D, HIAB, IAB	HIEF, IEF	Bacteria	Actinomycetota	Actinomycetia	Actinomycetales	Microbacteriaceae	Pseudoclavibacter_B	Pseudoclavibacter_B alba	species	272241	99.03	0	0	29	2140375	RS_GCF_001570905.1	t	5	5	573862	573862	73806	73806	118345	118345	PRJNA224116	SAMD00046486	GCA_001570905.1	1924	29	NA	NA	NA
GCF_001570925	0	1	2	R, HIA, B, IAB	HIE, F, IEF	Bacteria	Actinomycetota	Actinomycetia	Actinomycetales	Microbacteriaceae	Gulosibacter	Gulosibacter bifidus	species	272239	97.66	0.19	0	37	2127204	RS_GCF_001570925.1	t	4	4	483927	483927	57492	57492	181771	181771	PRJNA224116	SAMD00046474	GCA_001570925.1	1884	37	NA	NA	NA
GCF_001584615	0	1	2	HIAB, R, IAB	HIEF, IEF	Bacteria	Actinomycetota	Actinomycetia	Actinomycetales	Brevibacteriaceae	Brevibacterium	Brevibacterium ravenspurgense	species	479117	98.26	0	0	14	2297397	RS_GCF_001584615.1	t	3	3	843292	843292	164099	164099	252487	252487	PRJNA224116	SAMN04317114	GCA_001584615.1	2032	14	NA	NA	NA
GCF_001586215	0	1	3	HIA, B, IAB, R	HIE, F, IEF	Bacteria	Actinomycetota	Actinomycetia	Mycobacteriales	Mycobacteriaceae	Corynebacterium	Corynebacterium simulans	species	146827	99.56	0.43	0	1	2737971	RS_GCF_001586215.1	t	1	1	2737971	2737971	2737971	2737971	2737971	2737971	PRJNA224116	SAMN03455925	GCA_001586215.1	2566	1	NA	NA	NA
GCF_001654495	0	1	3	B, RJ, IAB	IEF	Bacteria	Actinomycetota	Actinomycetia	Streptomycetales	Streptomycetaceae	Streptomyces	Streptomyces sp001654495	species	1849967	100	0.43	100	1	7472530	RS_GCF_001654495.1	t	1	1	7472530	7472530	7472530	7472530	7472530	7472530	PRJNA224116	SAMN05161780	GCA_001654495.1	6359	1	NA	NA	NA
GCF_001678905	0	1	3	D, IAB, R, B, HIA	IEF, F, HIE	Bacteria	Actinomycetota	Actinomycetia	Actinomycetales	Dermabacteraceae	Dermabacter	Dermabacter vaginalis	species	1630135	93.57	0.34	0	1	2392314	RS_GCF_001678905.1	t	1	1	2392314	2392314	2392314	2392314	2392314	2392314	PRJNA224116	SAMN03774729	GCA_001678905.1	2077	1	NA	NA	NA
GCF_001687325	0	1	3	RJ, B, IAB	IEF	Bacteria	Actinomycetota	Actinomycetia	Streptomycetales	Streptomycetaceae	Streptomyces	Streptomyces sp001687325	species	1819298	99.84	0.53	0	86	8164109	RS_GCF_001687325.1	t	15	13	463136	463136	94929	98362	189289	252304	PRJNA224116	SAMN04571751	GCA_001687325.1	7084	83	NA	NA	NA
GCF_001715535	1	0	3	DG, GD, BIA	FIE	Bacteria	Bacillota	Bacilli	Mycoplasmatales	Mycoplasmataceae	Spiroplasma_A	Spiroplasma_A helicoides	species	216938	98.87	0.75	0	1	1326546	RS_GCF_001715535.1	t	1	1	1326546	1326546	1326546	1326546	1326546	1326546	PRJNA224116	SAMN05578878	GCA_001715535.1	1159	1	NA	NA	NA
GCF_001767255	0	1	3	HIA, B, R, IAB	HIE, F, IEF	Bacteria	Actinomycetota	Actinomycetia	Mycobacteriales	Mycobacteriaceae	Corynebacterium	Corynebacterium sp001767255	species	702967	99.12	0	0	1	2365449	RS_GCF_001767255.1	t	1	1	2365449	2365449	2365449	2365449	2365449	2365449	PRJNA224116	SAMN05859797	GCA_001767255.1	2173	1	NA	NA	NA
GCF_001806875	0	1	2	R, IAB, B, HIA	IEF, F, HIE	Bacteria	Actinomycetota	Actinomycetia	Mycobacteriales	Mycobacteriaceae	Corynebacterium	Corynebacterium sp001806875	species	1581069	99.41	0.09	0	110	2407836	RS_GCF_001806875.1	t	13	12	196351	289993	21885	27361	60766	61526	PRJNA224116	SAMN03436225	GCA_001806875.1	2331	88	NA	NA	NA
GCF_001807485	0	1	2	HIA, IB, I, A, H, R, B	HIE, IF, E, F	Bacteria	Actinomycetota	Actinomycetia	Mycobacteriales	Mycobacteriaceae	Corynebacterium	Corynebacterium sp001807485	species	1581134	99.21	0.15	0	43	2215784	RS_GCF_001807485.1	t	8	5	222544	402103	51524	71476	100952	153574	PRJNA224116	SAMN03434239	GCA_001807485.1	1949	31	NA	NA	NA
GCF_001812805	0	1	2	IAB, HIA, B	IEF, HIE, F	Bacteria	Actinomycetota	Actinomycetia	Mycobacteriales	Mycobacteriaceae	Corynebacterium	Corynebacterium sp001812805	species	1739379	99.19	0.31	20	117	2768062	RS_GCF_001812805.1	t	12	9	179092	271231	23634	31101	87155	114796	PRJNA224116	SAMN04480043	GCA_001812805.1	2646	89	NA	NA	NA
GCF_001815905	0	1	2	IAB, HIAB, R	IEF, HIEF	Bacteria	Actinomycetota	Actinomycetia	Actinomycetales	Brevibacteriaceae	Brevibacterium	Brevibacterium sp001815905	species	1581130	98.26	0	0	80	2465058	RS_GCF_001815905.1	t	10	8	172620	204154	30800	39127	83557	115927	PRJNA224116	SAMN03436260	GCA_001815905.1	2252	63	NA	NA	NA
GCF_001815935	0	2	3	R, IB, IAB, B, HIA	IF, IEF, F, HIE	Bacteria	Actinomycetota	Actinomycetia	Mycobacteriales	Mycobacteriaceae	Corynebacterium	Corynebacterium sp001815935	species	1581050	99.23	0.44	0	81	2380598	RS_GCF_001815935.1	t	13	12	180668	180668	29388	32610	72248	72860	PRJNA224116	SAMN03436206	GCA_001815935.1	2166	73	NA	NA	NA
GCF_001815985	0	1	1	B, H, IA, R, IB	F, IE, IF	Bacteria	Actinomycetota	Actinomycetia	Mycobacteriales	Mycobacteriaceae	Corynebacterium	Corynebacterium sp001815985	species	1581065	99.09	0	0	73	2193273	RS_GCF_001815985.1	t	8	7	218356	218356	30027	37815	98466	109985	PRJNA224116	SAMN03436214	GCA_001815985.1	1861	58	NA	NA	NA
GCF_001831515	0	1	2	HIA, B, R, IAB	HIE, F, IEF	Bacteria	Actinomycetota	Actinomycetia	Mycobacteriales	Mycobacteriaceae	Corynebacterium	Corynebacterium sp001831515	species	1715030	98.9	0.05	0	96	2549445	RS_GCF_001831515.1	t	8	5	243525	380092	26432	63736	109583	216948	PRJNA224116	SAMN04495804	GCA_001831515.1	2317	40	NA	NA	NA
GCF_001836165	0	1	2	R, IAB, B, HIA	IEF, F, HIE	Bacteria	Actinomycetota	Actinomycetia	Mycobacteriales	Mycobacteriaceae	Corynebacterium	Corynebacterium sp001836165	species	1715013	99.56	0.38	16.67	72	2639433	RS_GCF_001836165.1	t	10	8	215075	250017	36643	43269	101627	129580	PRJNA224116	SAMN04498670	GCA_001836165.1	2454	61	NA	NA	NA
GCF_001875665	0	1	3	R, HIA, B, IAB	HIE, F, IEF	Bacteria	Actinomycetota	Actinomycetia	Mycobacteriales	Mycobacteriaceae	Corynebacterium	Corynebacterium sp001875665	species	1906333	98.57	0	0	45	2304732	RS_GCF_001875665.1	t	6	6	439887	439887	51216	51216	89093	89093	PRJNA224116	SAMN05859799	GCA_001875665.1	2146	45	NA	NA	NA
GCF_001875725	0	1	3	IAB, R, B, HIA	IEF, F, HIE	Bacteria	Actinomycetota	Actinomycetia	Mycobacteriales	Mycobacteriaceae	Corynebacterium	Corynebacterium sp001875725	species	1906334	98.86	0	0	31	2333167	RS_GCF_001875725.1	t	3	3	500004	500004	75263	75263	227563	227563	PRJNA224116	SAMN05859800	GCA_001875725.1	2224	31	NA	NA	NA
GCF_001905005	0	1	3	B, RJ, IAB	IEF	Bacteria	Actinomycetota	Actinomycetia	Streptomycetales	Streptomycetaceae	Streptomyces	Streptomyces sp001905005	species	1718985	99.64	2.53	0	44	9573831	RS_GCF_001905005.1	t	5	4	1448882	1452656	217566	330132	721891	1153214	PRJNA224116	SAMN04853037	GCA_001905005.1	8058	29	NA	NA	NA
GCF_001907295	0	1	3	R, IAB, D, B, HIA	IEF, F, HIE	Bacteria	Actinomycetota	Actinomycetia	Actinomycetales	Actinomycetaceae	Bowdeniella	Bowdeniella nasicola	species	208480	98.75	0	0	205	2638573	RS_GCF_001907295.1	t	32	31	86256	86256	12871	12934	27167	27661	PRJNA224116	SAMN06092712	GCA_001907295.1	2629	204	NA	NA	NA
GCF_001941505	0	1	2	HIAB, IB, R	HIEF, IF	Bacteria	Actinomycetota	Actinomycetia	Mycobacteriales	Mycobacteriaceae	Corynebacterium	Corynebacterium sphenisci	species	191493	99.4	0.2	0	1	2594799	RS_GCF_001941505.1	t	1	1	2594799	2594799	2594799	2594799	2594799	2594799	PRJNA224116	SAMN02996499	GCA_001941505.1	2298	1	NA	NA	NA
GCF_001951355	1	0	1	BIA	FIE	Bacteria	Bacillota	Bacilli	Mycoplasmatales	Metamycoplasmataceae	Mesomycoplasma	Mesomycoplasma ovipneumoniae	species	29562	99.28	0	0	97	1021088	RS_GCF_001951355.1	t	13	13	53875	53875	10526	10526	25543	25543	PRJNA224116	SAMN06227283	GCA_001951355.1	766	97	NA	NA	NA
GCF_002055535	1	0	3	R, BIA, D, HAB, D	FIE, HEF	Bacteria	Bacillota	Bacilli	Lactobacillales	Streptococcaceae	Streptococcus	Streptococcus pyogenes	species	1314	100	0	0	1	1914862	RS_GCF_002055535.1	t	1	1	1914862	1914862	1914862	1914862	1914862	1914862	PRJNA224116	SAMEA2479569	GCA_002055535.1	1899	1	Streptococcus pyogenes strain NCTC8198	PDT000197611.2	SAMEA2479569
GCF_002154555	0	1	3	IAB, RJ, B	IEF	Bacteria	Actinomycetota	Actinomycetia	Streptomycetales	Streptomycetaceae	Streptomyces	Streptomyces murinus	species	33900	96.67	0.79	0	1176	7954566	RS_GCF_002154555.1	t	173	171	70348	70348	6760	7311	14168	14213	PRJNA224116	SAMN06282499	GCA_002154555.1	7616	1088	NA	NA	NA
GCF_002155265	0	1	2	IB, HIA, B, R	IF, HIE, F	Bacteria	Actinomycetota	Actinomycetia	Mycobacteriales	Mycobacteriaceae	Corynebacterium	Corynebacterium pseudotuberculosis	species	1719	99.56	0	0	1	2337763	RS_GCF_002155265.1	t	1	1	2337763	2337763	2337763	2337763	2337763	2337763	PRJNA224116	SAMN06701041	GCA_002155265.1	2144	1	NA	NA	NA
GCF_002216795	0	1	1	B, HIA, IB, R, H, H	F, HIE, IF	Bacteria	Actinomycetota	Actinomycetia	Actinomycetales	Dermabacteraceae	Brachybacterium	Brachybacterium avium	species	2017485	99.07	0.88	0	3	3568502	RS_GCF_002216795.1	t	1	1	3459731	3459731	1189500	1189500	3459731	3459731	PRJNA224116	SAMN07303506	GCA_002216795.1	3283	3	NA	NA	NA
GCF_002237575	1	0	2	G, BIA	FIE	Bacteria	Bacillota	Bacilli	Mycoplasmatales	Mycoplasmataceae	Spiroplasma_A	Spiroplasma_A corruscae	species	216934	100	0.38	0	2	1204639	RS_GCF_002237575.1	t	1	1	1175400	1175400	602319	602319	1175400	1175400	PRJNA224116	SAMN07267299	GCA_002237575.1	1043	2	NA	NA	NA
GCF_002245785	1	0	1	BIA	FIE	Bacteria	Bacillota	Bacilli	Mycoplasmatales	Metamycoplasmataceae	Mycoplasmopsis_B	Mycoplasmopsis_B testudinea	species	244584	98.46	0.38	0	27	960895	RS_GCF_002245785.1	t	4	3	173145	185768	35581	38435	92925	130815	PRJNA224116	SAMN07367954	GCA_002245785.1	801	25	NA	NA	NA
GCF_002259605	0	1	2	IAB, D, H, R	IEF	Bacteria	Actinomycetota	Actinomycetia	Actinomycetales	Bifidobacteriaceae	Pseudoscardovia	Pseudoscardovia radai	species	987066	99.17	0	0	35	2436770	RS_GCF_002259605.1	t	5	5	317961	317961	69622	69622	178081	178081	PRJNA224116	SAMN06341155	GCA_002259605.1	1788	35	NA	NA	NA
GCF_002272945	1	0	1	BIA	FIE	Bacteria	Bacillota	Bacilli	Mycoplasmatales	Metamycoplasmataceae	Mycoplasmopsis_B	Mycoplasmopsis_B agassizii	species	33922	99.23	1.15	0	14	1274972	RS_GCF_002272945.1	t	2	1	402066	654010	91033	159371	263651	654010	PRJNA224116	SAMN07498192	GCA_002272945.1	1003	8	NA	NA	NA
GCF_002276225	1	0	1	BIA	FIE	Bacteria	Bacillota	Bacilli	Mycoplasmatales	Metamycoplasmataceae	Mycoplasmopsis_B	Mycoplasmopsis_B agassizii_A	species	33922	99.23	1.15	0	46	1211209	RS_GCF_002276225.1	t	7	7	126437	126437	26319	30280	52348	56701	PRJNA224116	SAMN07501646	GCA_002276225.1	975	40	NA	NA	NA
GCF_002290085	1	0	1	BIA	FIE	Bacteria	Bacillota	Bacilli	Mycoplasmatales	Mycoplasmataceae	Mesoplasma	Mesoplasma chauliocola	species	216427	99.62	0	0	1	854780	RS_GCF_002290085.1	t	1	1	854780	854780	854780	854780	854780	854780	PRJNA224116	SAMN07573570	GCA_002290085.1	731	1	NA	NA	NA
GCF_002332425	0	2	1	IB, R, IB, B, HIA	IF, IF, F, HIE	Bacteria	Actinomycetota	Actinomycetia	Actinomycetales	Dermabacteraceae	Brachybacterium	Brachybacterium alimentarium	species	47845	100	0.58	0	71	3982721	RS_GCF_002332425.1	t	8	7	509776	590271	56091	59443	171525	195594	PRJNA224116	SAMN07141162	GCA_002332425.1	3450	67	NA	NA	NA
GCF_002563965	0	1	2	HIA, B, D, IB, R	HIE, F, IF	Bacteria	Actinomycetota	Actinomycetia	Mycobacteriales	Mycobacteriaceae	Corynebacterium	Corynebacterium renale	species	1724	98.35	1.76	100	1	2348927	RS_GCF_002563965.1	t	1	1	2348927	2348927	2348927	2348927	2348927	2348927	PRJNA224116	SAMN04488536	GCA_002563965.1	2190	1	NA	NA	NA
GCF_002715865	0	1	2	B, A, D, R, IBIAB, H, B, A	F, E, IFIEF, F, E	Bacteria	Actinomycetota	Actinomycetia	Actinomycetales	Bifidobacteriaceae	Bifidobacterium	Bifidobacterium asteroides	species	1684	97.64	1.67	16.67	1	2190368	RS_GCF_002715865.1	t	1	1	2190368	2190368	2190368	2190368	2190368	2190368	PRJNA224116	SAMN05912982	GCA_002715865.1	1728	1	NA	NA	NA
GCF_002752355	0	1	2	B, HIA, R, IAB	F, HIE, IEF	Bacteria	Actinomycetota	Actinomycetia	Actinomycetales	Microbacteriaceae	Leucobacter	Leucobacter sp002752355	species	1914921	99.71	1.17	0	22	3327991	RS_GCF_002752355.1	t	3	3	741206	741206	151272	151272	380684	380684	PRJNA224116	SAMN05868436	GCA_002752355.1	3007	22	NA	NA	NA
GCF_002795265	1	0	2	BIA, DG	FIE	Bacteria	Bacillota	Bacilli	Mycoplasmatales	Mycoplasmataceae	Spiroplasma_A	Spiroplasma_A clarkii	species	2139	98.87	1.5	0	1	1560007	RS_GCF_002795265.1	t	1	1	1560007	1560007	1560007	1560007	1560007	1560007	PRJNA224116	SAMN07540836	GCA_002795265.1	1385	1	NA	NA	NA
GCF_002797875	0	1	2	IAB, D, R	IEF	Bacteria	Actinomycetota	Actinomycetia	Actinomycetales	Bifidobacteriaceae	Pseudoscardovia	Pseudoscardovia suis	species	987063	100	0	0	19	2247459	RS_GCF_002797875.1	t	2	2	727315	727315	118287	118287	431126	431126	PRJNA224116	SAMN07621028	GCA_002797875.1	1715	19	NA	NA	NA
GCF_002803985	1	0	2	BIA	FIE	Bacteria	Bacillota	Bacilli	Mycoplasmatales	Mycoplasmataceae	Williamsoniiplasma	Williamsoniiplasma luminosum	species	214888	99.62	0.38	0	1	1031560	RS_GCF_002803985.1	t	1	1	1031560	1031560	1031560	1031560	1031560	1031560	PRJNA224116	SAMN05429629	GCA_002803985.1	877	1	NA	NA	NA
GCF_002804005	1	0	2	BIA	FIE	Bacteria	Bacillota	Bacilli	Mycoplasmatales	Mycoplasmataceae	Williamsoniiplasma	Williamsoniiplasma somnilux	species	215578	99.62	0	0	1	868413	RS_GCF_002804005.1	t	1	1	868413	868413	868413	868413	868413	868413	PRJNA224116	SAMN05429912	GCA_002804005.1	729	1	NA	NA	NA
GCF_002804025	1	0	1	BIA	FIE	Bacteria	Bacillota	Bacilli	Mycoplasmatales	Mycoplasmataceae	Mesoplasma	Mesoplasma tabanidae	species	219745	99.62	0.38	0	1	846907	RS_GCF_002804025.1	t	1	1	846907	846907	846907	846907	846907	846907	PRJNA224116	SAMN05436730	GCA_002804025.1	738	1	NA	NA	NA
GCF_002804105	1	0	1	BIA	FIE	Bacteria	Bacillota	Bacilli	Mycoplasmatales	Mycoplasmataceae	Mesoplasma	Mesoplasma melaleucae	species	81459	97.87	0.38	0	1	845295	RS_GCF_002804105.1	t	1	1	845295	845295	845295	845295	845295	845295	PRJNA224116	SAMN05429631	GCA_002804105.1	903	1	NA	NA	NA
GCF_002804125	1	0	1	BIA	FIE	Bacteria	Bacillota	Bacilli	Mycoplasmatales	Mycoplasmataceae	Mesoplasma	Mesoplasma entomophilum	species	2149	99.62	0	0	1	847966	RS_GCF_002804125.1	t	1	1	847966	847966	847966	847966	847966	847966	PRJNA224116	SAMN05436726	GCA_002804125.1	725	1	NA	NA	NA
GCF_002804245	1	0	1	BIA	FIE	Bacteria	Bacillota	Bacilli	Mycoplasmatales	Mycoplasmataceae	Mesoplasma	Mesoplasma coleopterae	species	324078	99.62	0	0	1	800407	RS_GCF_002804245.1	t	1	1	800407	800407	800407	800407	800407	800407	PRJNA224116	SAMN05436729	GCA_002804245.1	698	1	NA	NA	NA
GCF_002813555	1	0	2	BIA, DG	FIE	Bacteria	Bacillota	Bacilli	Mycoplasmatales	Mycoplasmataceae	Spiroplasma_A	Spiroplasma_A floricola	species	216937	99.62	0.75	0	1	1284130	RS_GCF_002813555.1	t	1	1	1284130	1284130	1284130	1284130	1284130	1284130	PRJNA224116	SAMN07981470	GCA_002813555.1	1139	1	NA	NA	NA
GCF_002843565	1	0	1	BIA	FIE	Bacteria	Bacillota	Bacilli	Mycoplasmatales	Mycoplasmataceae	Tullyiplasma	Tullyiplasma syrphidae	species	225999	100	0.38	0	1	908214	RS_GCF_002843565.1	t	1	1	908214	908214	908214	908214	908214	908214	PRJNA224116	SAMN08158127	GCA_002843565.1	751	1	NA	NA	NA
GCF_002865545	1	0	1	BIA	FIE	Bacteria	Bacillota	Bacilli	Mycoplasmatales	Mycoplasmataceae	Spiroplasma_A	Spiroplasma_A monobiae	species	2136	98.87	0	0	1	891575	RS_GCF_002865545.1	t	1	1	891575	891575	891575	891575	891575	891575	PRJNA224116	SAMN03651236	GCA_002865545.1	817	1	NA	NA	NA
GCF_002871795	0	1	2	B, D, HIA, IB, R	F, HIE, IF	Bacteria	Actinomycetota	Actinomycetia	Actinomycetales	Dermabacteraceae	Brachybacterium	Brachybacterium sp002871795	species	2069310	97.37	0.58	0	69	3246634	RS_GCF_002871795.1	t	10	6	274250	343263	46975	69077	104352	241475	PRJNA224116	SAMN07511393	GCA_002871795.1	2941	47	NA	NA	NA
GCF_002871945	0	1	2	R, B, B, HIA, D	F, F, HIE	Bacteria	Actinomycetota	Actinomycetia	Actinomycetales	Actinomycetaceae	Gleimia	Gleimia hominis	species	595468	99.05	0.83	0	13	2153798	RS_GCF_002871945.1	t	2	1	898795	1262707	165560	269224	391826	1262707	PRJNA224116	SAMN07511383	GCA_002871945.1	1836	8	NA	NA	NA
GCF_002884575	1	0	2	BIA, R	FIE	Bacteria	Bacillota	Bacilli	Lactobacillales	Aerococcaceae	Aerococcus	Aerococcus urinae_D	species	1376	99.73	0.27	0	16	2127773	RS_GCF_002884575.1	t	2	2	734177	734177	132984	141851	473398	473398	PRJNA224116	SAMN07580854	GCA_002884575.1	1927	15	NA	NA	NA
GCF_002896555	0	1	2	HIAB, D, R	HIEF	Bacteria	Actinomycetota	Actinomycetia	Actinomycetales	Bifidobacteriaceae	Bifidobacterium	Bifidobacterium vaginale_F	species	2702	98.57	0.15	100	52	1670019	RS_GCF_002896555.1	t	2	2	458962	458962	32115	32115	381404	381404	PRJNA224116	SAMN05578087	GCA_002896555.1	1265	52	NA	NA	NA
GCF_002930155	1	0	1	BIA	FIE	Bacteria	Bacillota	Bacilli	Mycoplasmatales	Mycoplasmataceae	Entomoplasma	Entomoplasma ellychniae	species	2114	99.62	0.11	0	3	900037	RS_GCF_002930155.1	t	1	1	888009	888009	300012	300012	888009	888009	PRJNA224116	SAMN05429603	GCA_002930155.1	800	3	NA	NA	NA
GCF_003065405	0	1	1	IB, R, B, HIA	IF, F, HIE	Bacteria	Actinomycetota	Actinomycetia	Mycobacteriales	Mycobacteriaceae	Corynebacterium	Corynebacterium yudongzhengii	species	2080740	100	0.07	0	1	2511302	RS_GCF_003065405.1	t	1	1	2511302	2511302	2511302	2511302	2511302	2511302	PRJNA224116	SAMN08388720	GCA_003065405.1	2330	1	NA	NA	NA
GCF_003070865	0	1	1	IB, R, B, HIA	IF, F, HIE	Bacteria	Actinomycetota	Actinomycetia	Mycobacteriales	Mycobacteriaceae	Corynebacterium	Corynebacterium liangguodongii	species	2079535	99.89	0.44	0	1	2357924	RS_GCF_003070865.1	t	1	1	2357924	2357924	2357924	2357924	2357924	2357924	PRJNA224116	SAMN08388739	GCA_003070865.1	2222	1	NA	NA	NA
GCF_003143995	0	1	2	HIAB, R, IAB	HIEF, IEF	Bacteria	Actinomycetota	Actinomycetia	Actinomycetales	Micrococcaceae	Pseudoglutamicibacter	Pseudoglutamicibacter cumminsii_A	species	156979	95.37	0.73	0	32	2092019	RS_GCF_003143995.1	t	5	5	385962	385962	65375	65375	149255	149255	PRJNA224116	SAMN06908743	GCA_003143995.1	1865	32	NA	NA	NA
GCF_003144095	0	1	3	IAB, B, RJ	IEF	Bacteria	Actinomycetota	Actinomycetia	Streptomycetales	Streptomycetaceae	Streptomyces	Streptomyces sp003144095	species	563922	100	0.79	0	67	6326228	RS_GCF_003144095.1	t	8	2	526528	2665208	94396	234304	342009	1324937	PRJNA224116	SAMN07572833	GCA_003144095.1	5630	27	NA	NA	NA
GCF_003202695	0	1	2	D, R, IBIAB, H	IFIEF	Bacteria	Actinomycetota	Actinomycetia	Actinomycetales	Bifidobacteriaceae	Bifidobacterium	Bifidobacterium asteroides_G	species	1684	97.12	0.76	33.33	16	1933421	RS_GCF_003202695.1	t	2	2	636145	636145	120838	120838	500320	500320	PRJNA224116	SAMN08297250	GCA_003202695.1	1568	16	NA	NA	NA
GCF_003202755	0	1	2	D, R, IBIAB, H	IFIEF	Bacteria	Actinomycetota	Actinomycetia	Actinomycetales	Bifidobacteriaceae	Bifidobacterium	Bifidobacterium asteroides_F	species	1684	97.12	1.02	20	7	2167340	RS_GCF_003202755.1	t	2	2	974820	974820	309620	309620	558059	558059	PRJNA224116	SAMN08297249	GCA_003202755.1	1692	7	NA	NA	NA
GCF_003286645	1	0	2	BIA, R	FIE	Bacteria	Bacillota	Bacilli	Lactobacillales	Aerococcaceae	Aerococcus	Aerococcus urinae_C	species	1376	99.59	0.27	0	32	2036703	RS_GCF_003286645.1	t	5	5	367931	367931	63639	65700	153106	153106	PRJNA224116	SAMN08895451	GCA_003286645.1	1814	31	NA	NA	NA
GCF_003286825	1	0	2	BIA, R	FIE	Bacteria	Bacillota	Bacilli	Lactobacillales	Aerococcaceae	Aerococcus	Aerococcus urinae_B	species	1376	99.59	0.27	0	22	1915973	RS_GCF_003286825.1	t	3	3	384778	384778	87071	91236	216848	216848	PRJNA224116	SAMN08895440	GCA_003286825.1	1701	21	NA	NA	NA
GCF_003293675	0	1	2	R, D, HIAB	HIEF	Bacteria	Actinomycetota	Actinomycetia	Actinomycetales	Bifidobacteriaceae	Bifidobacterium	Bifidobacterium leopoldii	species	2792978	100	0	0	1	1563545	RS_GCF_003293675.1	t	1	1	1563445	1563545	1563445	1563545	1563445	1563545	PRJNA224116	SAMN09373173	GCA_003293675.1	1192	1	NA	NA	NA
GCF_003315635	0	1	2	R, D, HIAB, B	HIEF, F	Bacteria	Actinomycetota	Actinomycetia	Actinomycetales	Bifidobacteriaceae	Bifidobacterium	Bifidobacterium aemilianum	species	2493120	97.95	2.33	9.09	104	2017578	RS_GCF_003315635.1	t	3	3	490143	490143	19399	19399	331640	331640	PRJNA224116	SAMN07723029	GCA_003315635.1	1692	104	NA	NA	NA
GCF_003397585	0	1	2	HIAB, R, D	HIEF	Bacteria	Actinomycetota	Actinomycetia	Actinomycetales	Bifidobacteriaceae	Bifidobacterium	Bifidobacterium piotii	species	2792977	100	0	0	5	1514270	RS_GCF_003397585.1	t	1	1	1406824	1406824	302854	302854	1406824	1406824	PRJNA224116	SAMN09373177	GCA_003397585.1	1163	5	NA	NA	NA
GCF_003397705	0	1	2	HIAB, D, R	HIEF	Bacteria	Actinomycetota	Actinomycetia	Actinomycetales	Bifidobacteriaceae	Bifidobacterium	Bifidobacterium swidsinskii	species	2792979	100	0.17	0	9	1622089	RS_GCF_003397705.1	t	2	2	495085	495085	180232	180232	432172	432172	PRJNA224116	SAMN09373170	GCA_003397705.1	1287	9	NA	NA	NA
GCF_003408845	0	1	2	R, D, HIAB	HIEF	Bacteria	Actinomycetota	Actinomycetia	Actinomycetales	Bifidobacteriaceae	Bifidobacterium	Bifidobacterium vaginale_H	species	2702	98.14	0	0	47	1622653	RS_GCF_003408845.1	t	10	2	131508	788306	34369	124819	68459	242895	PRJNA224116	SAMN04446404	GCA_003408845.1	1214	13	NA	NA	NA
GCF_003687455	0	1	2	B, A, B, R, HIA	F, E, F, HIE	Bacteria	Actinomycetota	Actinomycetia	Actinomycetales	Micrococcaceae	Kocuria	Kocuria tytonicola	species	2055946	98.68	0	0	239	2614304	RS_GCF_003687455.1	t	36	36	83369	83369	10938	10938	21669	21669	PRJNA224116	SAMN08095948	GCA_003687455.1	2390	239	NA	NA	NA
GCF_003688935	0	1	1	B, HIA, R, IB	F, HIE, IF	Bacteria	Actinomycetota	Actinomycetia	Mycobacteriales	Mycobacteriaceae	Corynebacterium	Corynebacterium macginleyi	species	38290	99.78	0	0	56	2419073	RS_GCF_003688935.1	t	6	6	345378	345378	43197	43197	128157	128157	PRJNA224116	SAMN10236834	GCA_003688935.1	2438	56	NA	NA	NA
GCF_003688995	0	2	3	B, RJ, B, B, I, A, I	F, F, E	Bacteria	Actinomycetota	Actinomycetia	Streptomycetales	Streptomycetaceae	Streptomyces	Streptomyces shenzhenensis_A	species	943815	99.94	0.64	0	137	10126223	RS_GCF_003688995.1	t	14	14	703410	703410	73914	73914	212672	212672	PRJNA224116	SAMN07735269	GCA_003688995.1	9115	137	NA	NA	NA
GCF_003703835	0	1	2	HIAB, R, IAB	HIEF, IEF	Bacteria	Actinomycetota	Actinomycetia	Actinomycetales	Micrococcaceae	Auritidibacter	Auritidibacter ignavus	species	678932	95.86	1.49	0	53	2589795	RS_GCF_003703835.1	t	8	8	373036	373036	48864	48864	92097	92097	PRJNA224116	SAMN09780050	GCA_003703835.1	2456	53	NA	NA	NA
GCF_003711805	0	1	2	IB, B, D, HIA, R	IF, F, HIE	Bacteria	Actinomycetota	Actinomycetia	Actinomycetales	Dermabacteraceae	Brachybacterium	Brachybacterium intestinipullorum	species	2306299	98.25	0	0	25	3964988	RS_GCF_003711805.1	t	3	3	987195	987195	158594	188808	412638	412638	PRJNA224116	SAMN09929410	GCA_003711805.1	3480	21	NA	NA	NA
GCF_003858455	0	1	3	R, HIA, B, IAB	HIE, F, IEF	Bacteria	Actinomycetota	Actinomycetia	Actinomycetales	Actinomycetaceae	Pauljensenia	Pauljensenia canis	species	100469	100	1.94	0	76	2578157	RS_GCF_003858455.1	t	3	3	586992	586992	33923	33923	353744	353744	PRJNA224116	SAMN10478670	GCA_003858455.1	2139	76	NA	NA	NA
GCF_003859945	0	1	2	R, HIAB, IAB	HIEF, IEF	Bacteria	Actinomycetota	Actinomycetia	Actinomycetales	Microbacteriaceae	Canibacter	Canibacter sp003859945	species	2491049	95.13	0.15	0	40	1895340	RS_GCF_003859945.1	t	6	6	241873	241873	47383	47383	140445	140445	PRJNA224116	SAMN10478689	GCA_003859945.1	1769	40	NA	NA	NA
GCF_003947455	0	1	3	RJ, B, IAB	IEF	Bacteria	Actinomycetota	Actinomycetia	Streptomycetales	Streptomycetaceae	Streptomyces	Streptomyces sp003947455	species	2203206	100	0.21	100	465	8167160	RS_GCF_003947455.1	t	63	63	141518	141518	17563	17563	37062	37062	PRJNA224116	SAMN09238302	GCA_003947455.1	7615	465	NA	NA	NA
GCF_003957255	0	1	2	B, D, R, B, HIA	F, F, HIE	Bacteria	Actinomycetota	Actinomycetia	Actinomycetales	Actinomycetaceae	Actinotignum	Actinotignum sanguinis	species	1445614	100	0	0	60	2038007	RS_GCF_003957255.1	t	12	12	147395	147395	33966	33966	56796	56796	PRJNA224116	SAMN08967871	GCA_003957255.1	1736	60	NA	NA	NA
GCF_004136575	0	1	2	IAB, HIAB, R	IEF, HIEF	Bacteria	Actinomycetota	Actinomycetia	Actinomycetales	Micrococcaceae	Rothia	Rothia koreensis	species	592378	99.67	0	0	44	2911929	RS_GCF_004136575.1	t	6	6	801775	801775	66180	66180	118248	118248	PRJNA224116	SAMN07337066	GCA_004136575.1	2598	44	NA	NA	NA
GCF_004136635	0	1	2	IAB, R, HIAB	IEF, HIEF	Bacteria	Actinomycetota	Actinomycetia	Actinomycetales	Micrococcaceae	Rothia	Rothia halotolerans	species	405770	99.01	0	0	10	3037640	RS_GCF_004136635.1	t	2	2	1084929	1084929	303764	303764	1054027	1054027	PRJNA224116	SAMN07337062	GCA_004136635.1	2686	10	NA	NA	NA
GCF_004137765	0	1	2	HIAB, R, IAB	HIEF, IEF	Bacteria	Actinomycetota	Actinomycetia	Actinomycetales	Micrococcaceae	Rothia	Rothia sp004137765	species	1415402	98.79	0	0	10	2963259	RS_GCF_004137765.1	t	2	2	786442	786442	296325	296325	735507	735507	PRJNA224116	SAMN07337064	GCA_004137765.1	2616	10	NA	NA	NA
GCF_004216495	1	0	1	BIA	FIE	Bacteria	Bacillota	Bacilli	Mycoplasmatales	Metamycoplasmataceae	Mycoplasmopsis	Mycoplasmopsis phocirhinis	species	142650	100	0	0	1	865472	RS_GCF_004216495.1	t	1	1	865472	865472	865472	865472	865472	865472	PRJNA224116	SAMN10436525	GCA_004216495.1	688	1	NA	NA	NA
GCF_004335975	1	0	2	BIA	FIE	Bacteria	Bacillota	Bacilli	Mycoplasmatales	Metamycoplasmataceae	Mycoplasma_K	Mycoplasma_K marinum	species	1937190	99.62	0.75	0	128	1171149	RS_GCF_004335975.1	t	9	9	137095	137095	9149	9149	34680	34680	PRJNA224116	SAMN08466820	GCA_004335975.1	1016	128	NA	NA	NA
GCF_004379335	1	0	2	DG, BIA	FIE	Bacteria	Bacillota	Bacilli	Mycoplasmatales	Mycoplasmataceae	Spiroplasma_A	Spiroplasma_A gladiatoris	species	2143	98.87	1.13	0	1	1164642	RS_GCF_004379335.1	t	1	1	1164642	1164642	1164642	1164642	1164642	1164642	PRJNA224116	SAMN11157588	GCA_004379335.1	1026	1	NA	NA	NA
GCF_004382825	0	1	2	HIA, B, R, IB	HIE, F, IF	Bacteria	Actinomycetota	Actinomycetia	Mycobacteriales	Mycobacteriaceae	Corynebacterium	Corynebacterium silvaticum	species	2320431	99.78	0.13	0	13	2554413	RS_GCF_004382825.2	t	2	2	896019	896019	196493	196493	816661	816661	PRJNA224116	SAMN10039578	GCA_004382825.2	2536	13	NA	NA	NA
GCF_004745075	0	1	2	R, HIAB, IAB	HIEF, IEF	Bacteria	Actinomycetota	Actinomycetia	Actinomycetales	Brevibacteriaceae	Brevibacterium	Brevibacterium sp004745075	species	2483795	100	0	0	70	4043283	RS_GCF_004745075.1	t	7	7	499008	499008	57761	57761	255428	255428	PRJNA224116	SAMN10290151	GCA_004745075.1	3596	70	NA	NA	NA
GCF_004745485	0	1	2	R, IAB, HIAB	IEF, HIEF	Bacteria	Actinomycetota	Actinomycetia	Actinomycetales	Brevibacteriaceae	Brevibacterium	Brevibacterium sp004745485	species	2483794	99.71	0.58	100	72	4507496	RS_GCF_004745485.1	t	10	10	470790	470790	62604	62604	129698	129698	PRJNA224116	SAMN10290150	GCA_004745485.1	4042	72	NA	NA	NA
GCF_006094275	0	1	1	B, HIAB, R, IB	F, HIEF, IF	Bacteria	Actinomycetota	Actinomycetia	Actinomycetales	Micrococcaceae	Glutamicibacter	Glutamicibacter creatinolyticus	species	162496	99.51	0.69	100	1	3309128	RS_GCF_006094275.1	t	1	1	3309128	3309128	3309128	3309128	3309128	3309128	PRJNA224116	SAMN10502625	GCA_006094275.1	2963	1	NA	NA	NA
GCF_006539885	0	1	1	B, HIA, ABB, R	F, HIE, EFF	Bacteria	Actinomycetota	Actinomycetia	Actinomycetales	Micrococcaceae	Kocuria	Kocuria varians	species	1272	99.34	0	0	48	2843576	RS_GCF_006539885.1	t	9	9	252000	252000	59241	59241	111769	111769	PRJNA224116	SAMD00097558	GCA_006539885.1	2480	48	NA	NA	NA
GCF_006716085	0	1	2	R, IAB, H, B, HIA	IEF, F, HIE	Bacteria	Actinomycetota	Actinomycetia	Actinomycetales	Microbacteriaceae	Leucobacter	Leucobacter komagatae	species	55969	98.54	1.75	0	2	3752337	RS_GCF_006716085.1	t	1	1	3292530	3292530	1876168	1876168	3292530	3292530	PRJNA224116	SAMN11512024	GCA_006716085.1	3354	2	NA	NA	NA
GCF_006716345	0	1	2	HIAB, IAB, R	HIEF, IEF	Bacteria	Actinomycetota	Actinomycetia	Actinomycetales	Microbacteriaceae	Microbacterium	Microbacterium saperdae	species	69368	99.49	1.01	25	2	4316382	RS_GCF_006716345.1	t	1	1	3066588	3066588	2158191	2158191	3066588	3066588	PRJNA224116	SAMN11512363	GCA_006716345.1	4092	2	NA	NA	NA
GCF_007559275	0	1	2	H, IBIAB, D, R	IFIEF	Bacteria	Actinomycetota	Actinomycetia	Actinomycetales	Bifidobacteriaceae	Bifidobacterium	Bifidobacterium apousia	species	2750996	97.64	0.76	33.33	14	2057523	RS_GCF_007559275.1	t	2	2	692965	692965	146965	146965	600123	600123	PRJNA224116	SAMN12340366	GCA_007559275.1	1586	14	NA	NA	NA
GCF_007672725	0	1	2	R, B, HIA, B, IAB	F, HIE, F, IEF	Bacteria	Actinomycetota	Actinomycetia	Mycobacteriales	Mycobacteriaceae	Corynebacterium	Corynebacterium aurimucosum_C	species	169292	99.78	0.37	0	1245	3023069	RS_GCF_007672725.1	t	5	4	468768	591081	2427	2443	188303	235390	PRJNA224116	SAMN11792570	GCA_007672725.1	3989	1237	NA	NA	NA
GCF_007970465	0	1	2	R, B, IA, H, A, IB	F, IE, E, IF	Bacteria	Actinomycetota	Actinomycetia	Mycobacteriales	Mycobacteriaceae	Corynebacterium	Corynebacterium nuruki	species	1032851	99.1	0.45	0	1	3173955	RS_GCF_007970465.1	t	1	1	3173955	3173955	3173955	3173955	3173955	3173955	PRJNA224116	SAMN12496158	GCA_007970465.1	2841	1	NA	NA	NA
GCF_008086545	1	0	3	BIA, I, DG	FIE	Bacteria	Bacillota	Bacilli	Mycoplasmatales	Mycoplasmataceae	Spiroplasma_A	Spiroplasma_A chinense	species	216932	98.87	1.5	0	1	1370182	RS_GCF_008086545.1	t	1	1	1370182	1370182	1370182	1370182	1370182	1370182	PRJNA224116	SAMN12559111	GCA_008086545.1	1227	1	NA	NA	NA
GCF_008693065	0	1	2	R, HIAB, IAB	HIEF, IEF	Bacteria	Actinomycetota	Actinomycetia	Mycobacteriales	Mycobacteriaceae	Corynebacterium	Corynebacterium tuscaniense	species	302449	98.33	1.17	28.57	223	2263530	RS_GCF_008693065.1	t	18	18	164850	164850	10150	10150	30024	30024	PRJNA224116	SAMN12771122	GCA_008693065.1	2312	223	NA	NA	NA
GCF_008693075	0	1	2	HIAB, R, IAB	HIEF, IEF	Bacteria	Actinomycetota	Actinomycetia	Mycobacteriales	Mycobacteriaceae	Corynebacterium	Corynebacterium phocae	species	161895	99.89	0.81	0	54	2730791	RS_GCF_008693075.1	t	5	5	387124	387124	50570	50570	210399	210399	PRJNA224116	SAMN12771120	GCA_008693075.1	2486	54	NA	NA	NA
GCF_008693105	0	1	2	D, R, B, HIA, IB	F, HIE, IF	Bacteria	Actinomycetota	Actinomycetia	Mycobacteriales	Mycobacteriaceae	Corynebacterium	Corynebacterium flavescens	species	28028	99.78	0	0	46	2696142	RS_GCF_008693105.1	t	6	6	297759	297759	58611	58611	144965	144965	PRJNA224116	SAMN12771119	GCA_008693105.1	2509	46	NA	NA	NA
GCF_008831155	0	1	2	R, HIAB, IAB	HIEF, IEF	Bacteria	Actinomycetota	Actinomycetia	Actinomycetales	Microbacteriaceae	Gulosibacter	Gulosibacter chungangensis	species	979746	98.83	0	0	21	3238579	RS_GCF_008831155.1	t	4	4	754699	754699	154218	154218	316558	316558	PRJNA224116	SAMN12810918	GCA_008831155.1	2922	21	NA	NA	NA
GCF_008974245	0	1	2	IAB, RJ	IEF	Bacteria	Actinomycetota	Actinomycetia	Streptomycetales	Streptomycetaceae	Streptomyces	Streptomyces abyssomicinicus	species	574929	99.18	1.72	20	58	7929138	RS_GCF_008974245.1	t	8	3	827089	1876413	136506	330380	307082	851274	PRJNA224116	SAMD00035864	GCA_008974245.1	6706	24	NA	NA	NA
GCF_009299485	0	1	2	R, D, IAB	IEF	Bacteria	Actinomycetota	Actinomycetia	Actinomycetales	Bifidobacteriaceae	Bifidobacterium	Bifidobacterium apri	species	1769423	100	0.76	0	44	2421262	RS_GCF_009299485.1	t	4	4	398666	398666	55028	55028	211446	211446	PRJNA224116	SAMN12871578	GCA_009299485.1	1880	44	NA	NA	NA
GCF_009683175	0	1	2	IBIAB, H, D, R	IFIEF	Bacteria	Actinomycetota	Actinomycetia	Actinomycetales	Bifidobacteriaceae	Bifidobacterium	Bifidobacterium asteroides_H	species	1684	97.18	0.98	25	17	2140182	RS_GCF_009683175.1	t	2	2	973652	973652	125893	125893	322132	322132	PRJNA224116	SAMN13262485	GCA_009683175.1	1697	17	NA	NA	NA
GCF_009730595	1	0	2	DG, BIA	FIE	Bacteria	Bacillota	Bacilli	Mycoplasmatales	Mycoplasmataceae	Spiroplasma_A	Spiroplasma_A tabanidicola	species	324079	98.87	0.38	0	1	1284335	RS_GCF_009730595.1	t	1	1	1284335	1284335	1284335	1284335	1284335	1284335	PRJNA224116	SAMN13340650	GCA_009730595.1	1124	1	NA	NA	NA
GCF_009758175	0	1	2	R, IAB, HIAB	IEF, HIEF	Bacteria	Actinomycetota	Actinomycetia	Actinomycetales	Micrococcaceae	Nesterenkonia	Nesterenkonia alkaliphila	species	1463631	98.85	1.43	0	103	3318774	RS_GCF_009758175.1	t	17	17	157539	157539	32221	32221	63093	63093	PRJNA224116	SAMN13430387	GCA_009758175.1	3102	103	NA	NA	NA
GCF_009792315	1	0	1	BIA	FIE	Bacteria	Bacillota	Bacilli	Mycoplasmatales	Metamycoplasmataceae	Mycoplasmopsis_A	Mycoplasmopsis_A sp009792315	species	2683967	100	0.51	25	1	1200019	RS_GCF_009792315.1	t	1	1	1200019	1200019	1200019	1200019	1200019	1200019	PRJNA224116	SAMN13108394	GCA_009792315.1	824	1	NA	NA	NA
GCF_009862125	0	1	2	B, B, RJ	F	Bacteria	Actinomycetota	Actinomycetia	Streptomycetales	Streptomycetaceae	Streptomyces	Streptomyces sp009862125	species	2690312	87.98	4.72	85	1041	7382914	RS_GCF_009862125.1	t	188	188	103833	103833	7092	7092	12256	12256	PRJNA224116	SAMN13630879	GCA_009862125.1	7434	1041	NA	NA	NA
GCF_009870755	1	0	3	D, BIA, R, D, HAB	FIE, HEF	Bacteria	Bacillota	Bacilli	Lactobacillales	Streptococcaceae	Streptococcus	Streptococcus halichoeri	species	254785	99.06	0	0	54	1891345	RS_GCF_009870755.1	t	11	11	182811	182811	35024	35024	53979	53979	PRJNA224116	SAMN13318519	GCA_009870755.1	1705	54	NA	NA	NA
GCF_010365785	1	0	2	J, BIA	FIE	Bacteria	Bacillota	Bacilli	Mycoplasmatales	Mycoplasmataceae	TIUS-1	TIUS-1 sp010365785	species	216963	98.87	0	0	1	811521	RS_GCF_010365785.1	t	1	1	811521	811521	811521	811521	811521	811521	PRJNA224116	SAMN12905643	GCA_010365785.1	699	1	NA	NA	NA
GCF_010365805	1	0	1	BIA	FIE	Bacteria	Bacillota	Bacilli	Mycoplasmatales	Mycoplasmataceae	Spiroplasma_A	Spiroplasma_A sp010365805	species	216964	98.87	0.75	0	1	915326	RS_GCF_010365805.1	t	1	1	915326	915326	915326	915326	915326	915326	PRJNA224116	SAMN12905642	GCA_010365805.1	841	1	NA	NA	NA
GCF_011170125	0	1	2	IAB, R, B	IEF	Bacteria	Actinomycetota	Actinomycetia	Streptomycetales	Streptomycetaceae	Streptomyces	Streptomyces diastaticus	species	1956	99.89	0.86	80	9	7083172	RS_GCF_011170125.1	t	2	2	2710683	2710683	787019	787019	2193358	2193358	PRJNA224116	SAMD00206924	GCA_011170125.1	5929	9	NA	NA	NA
GCF_011421425	1	0	3	D, HAB, D, BIA, R	HEF, FIE	Bacteria	Bacillota	Bacilli	Lactobacillales	Streptococcaceae	Streptococcus	Streptococcus catagoni	species	2654874	99.06	0.19	0	10	2023804	RS_GCF_011421425.1	t	2	2	825078	825078	202379	224867	297553	454220	PRJNA224116	SAMN13483526	GCA_011421425.1	1976	9	NA	NA	NA
GCF_012396615	0	1	2	R, B, HIA, DG, IB	F, HIE, IF	Bacteria	Actinomycetota	Actinomycetia	Actinomycetales	Micrococcaceae	Rothia	Rothia terrae	species	396015	98.68	0	0	41	2482397	RS_GCF_012396615.1	t	7	7	264846	264846	60546	60546	122067	122067	PRJNA224116	SAMN14517838	GCA_012396615.1	2240	41	NA	NA	NA
GCF_012516495	1	0	1	BIA	FIE	Bacteria	Bacillota	Bacilli	Mycoplasmatales	Metamycoplasmataceae	Mesomycoplasma	Mesomycoplasma sp012516495	species	2725994	99.64	0	0	1	923061	RS_GCF_012516495.1	t	1	1	923061	923061	923061	923061	923061	923061	PRJNA224116	SAMN14569832	GCA_012516495.1	761	1	NA	NA	NA
GCF_012934855	1	0	1	BIA	FIE	Bacteria	Bacillota	Bacilli	Mycoplasmatales	Metamycoplasmataceae	Metamycoplasma	Metamycoplasma phocoenae	species	754517	99.25	0	0	1	693115	RS_GCF_012934855.1	t	1	1	693115	693115	693115	693115	693115	693115	PRJNA224116	SAMN14575438	GCA_012934855.1	579	1	NA	NA	NA
GCF_013004595	0	1	1	IB, R, HIAB	IF, HIEF	Bacteria	Actinomycetota	Actinomycetia	Actinomycetales	Brevibacteriaceae	Brevibacterium	Brevibacterium luteolum	species	199591	99.71	0	0	21	2965761	RS_GCF_013004595.1	t	3	3	758895	758895	141226	141226	421818	421818	PRJNA224116	SAMN14517834	GCA_013004595.1	2693	21	NA	NA	NA
GCF_013008815	1	0	1	BIA	FIE	Bacteria	Bacillota	Bacilli	Mycoplasmatales	Metamycoplasmataceae	Metamycoplasma	Metamycoplasma miroungirhinis	species	754516	99.25	0	0	1	779550	RS_GCF_013008815.1	t	1	1	779550	779550	779550	779550	779550	779550	PRJNA224116	SAMN14828660	GCA_013008815.1	619	1	NA	NA	NA
GCF_013348745	1	0	1	BIA	FIE	Bacteria	Bacillota	Bacilli	Mycoplasmatales	Metamycoplasmataceae	Mycoplasmopsis_A	Mycoplasmopsis_A sp013348745	species	2742195	100	0	0	1	962938	RS_GCF_013348745.1	t	1	1	962938	962938	962938	962938	962938	962938	PRJNA224116	SAMN15099334	GCA_013348745.1	662	1	NA	NA	NA
GCF_013394385	0	1	2	HIAB, R, IAB	HIEF, IEF	Bacteria	Actinomycetota	Actinomycetia	Actinomycetales	Micrococcaceae	Rothia	Rothia sp004136585	species	2711328	98.79	0	0	2	2997021	RS_GCF_013394385.1	t	1	1	2963611	2963611	1498510	1498510	2963611	2963611	PRJNA224116	SAMD00206946	GCA_013394385.1	2661	2	NA	NA	NA
GCF_013408445	0	1	2	R, IAB, B, HIA	IEF, F, HIE	Bacteria	Actinomycetota	Actinomycetia	Mycobacteriales	Mycobacteriaceae	Corynebacterium	Corynebacterium tuberculostearicum	species	38304	99.6	0.22	0	1	2453172	RS_GCF_013408445.1	t	1	1	2453172	2453172	2453172	2453172	2453172	2453172	PRJNA224116	SAMN05878002	GCA_013408445.1	2308	1	NA	NA	NA
GCF_014068355	1	0	1	BIA	FIE	Bacteria	Bacillota	Bacilli	Mycoplasmatales	Mycoplasmoidaceae	Mycoplasmoides	Mycoplasmoides tullyi	species	1612150	100	0	0	1	867815	RS_GCF_014068355.1	t	1	1	867815	867815	867815	867815	867815	867815	PRJNA224116	SAMN15669431	GCA_014068355.1	655	1	NA	NA	NA
GCF_014117265	0	1	2	R, IB, HIA, B	IF, HIE, F	Bacteria	Actinomycetota	Actinomycetia	Mycobacteriales	Mycobacteriaceae	Corynebacterium	Corynebacterium hindlerae	species	699041	98.72	0	0	2	2682244	RS_GCF_014117265.1	t	1	1	2680594	2680694	1341022	1341122	2680594	2680694	PRJNA224116	SAMN15369467	GCA_014117265.1	2579	2	NA	NA	NA
GCF_014191425	0	1	2	R, HIAB, IAB	HIEF, IEF	Bacteria	Actinomycetota	Actinomycetia	Actinomycetales	Dermabacteraceae	Helcobacillus	Helcobacillus massiliensis	species	521392	97.66	0	0	28	2616799	RS_GCF_014191425.1	t	2	2	1212937	1212937	93457	93457	287686	287686	PRJNA224116	SAMN12025727	GCA_014191425.1	2324	28	NA	NA	NA
GCF_014208035	0	1	2	B, HIA, R, H, IB, D, H	F, HIE, IF	Bacteria	Actinomycetota	Actinomycetia	Actinomycetales	Actinomycetaceae	Pauljensenia	Pauljensenia hyovaginalis	species	29316	100	1.9	14.29	2	2647349	RS_GCF_014208035.1	t	1	1	2626023	2626023	1323674	1323674	2626023	2626023	PRJNA224116	SAMN14510501	GCA_014208035.1	2325	2	NA	NA	NA
GCF_014267345	0	1	1	B, HIA, IB, R	F, HIE, IF	Bacteria	Actinomycetota	Actinomycetia	Mycobacteriales	Mycobacteriaceae	Corynebacterium	Corynebacterium sp014267345	species	2763009	99.45	0	0	24	2164763	RS_GCF_014267345.1	t	3	3	684934	684934	90198	90198	257489	257489	PRJNA224116	SAMN15825206	GCA_014267345.1	2075	24	NA	NA	NA
GCF_014836885	0	1	1	IB, HIAB, R	IF, HIEF	Bacteria	Actinomycetota	Actinomycetia	Actinomycetales	Brevibacteriaceae	Brevibacterium	Brevibacterium gallinarum	species	2762220	99.81	0	0	47	3168350	RS_GCF_014836885.1	t	6	5	436813	449050	67406	81239	193294	203104	PRJNA224116	SAMN15803240	GCA_014836885.1	2843	39	NA	NA	NA
GCF_014897585	0	1	2	B, HIA, R, IB, IA, B	F, HIE, IF, IE, F	Bacteria	Actinomycetota	Actinomycetia	Actinomycetales	Dermabacteraceae	Brachybacterium	Brachybacterium tyrofermentans	species	47848	99.71	0.58	0	108	4609434	RS_GCF_014897585.1	t	12	12	293285	293285	42679	42679	165603	165603	PRJNA224116	SAMN15150932	GCA_014897585.1	4192	108	NA	NA	NA
GCF_014897705	0	1	1	B, HIA, IB, R, H	F, HIE, IF	Bacteria	Actinomycetota	Actinomycetia	Actinomycetales	Dermabacteraceae	Brachybacterium	Brachybacterium sp014897705	species	2742605	100	0.88	0	67	4811703	RS_GCF_014897705.1	t	8	8	436443	436443	71816	71816	240808	240808	PRJNA224116	SAMN15150931	GCA_014897705.1	4380	67	NA	NA	NA
GCF_015209585	0	1	2	B, HIA, IB, R	F, HIE, IF	Bacteria	Actinomycetota	Actinomycetia	Actinomycetales	Dermabacteraceae	Brachybacterium	Brachybacterium epidermidis	species	2781983	97.95	0.58	0	31	3073790	RS_GCF_015209585.1	t	5	5	602396	602396	99154	102459	194888	194888	PRJNA224116	SAMN16551381	GCA_015209585.1	2811	30	NA	NA	NA
GCF_015707995	0	1	3	D, IAB, I, H, HIAB, H, R	IEF, HIEF	Bacteria	Actinomycetota	Actinomycetia	Actinomycetales	Microbacteriaceae	Microbacterium	Microbacterium paulum	species	2707006	99.44	0.38	50	147	3215183	RS_GCF_015707995.1	t	26	26	132413	132413	21871	21871	40778	40778	PRJNA224116	SAMN14050774	GCA_015707995.1	3156	147	NA	NA	NA
GCF_015708155	1	0	1	BIA	FIE	Bacteria	Bacillota	Bacilli	Mycoplasmatales	Metamycoplasmataceae	Mesomycoplasma	Mesomycoplasma sp015708155	species	2780095	99.24	2.17	83.33	3	922225	RS_GCF_015708155.1	t	1	1	824787	824787	307408	307408	824787	824787	PRJNA224116	SAMN16454380	GCA_015708155.1	664	3	NA	NA	NA
GCF_015999245	0	1	3	IAB, RJ, B	IEF	Bacteria	Actinomycetota	Actinomycetia	Streptomycetales	Streptomycetaceae	Streptomyces	Streptomyces sp015999245	species	2793068	97.6	3.2	0	233	7521214	RS_GCF_015999245.1	t	31	4	261186	1430803	32227	67758	73745	995929	PRJNA224116	SAMN16955456	GCA_015999245.1	6835	111	NA	NA	NA
GCF_016101585	0	1	2	R, IBIAB, H, D	IFIEF	Bacteria	Actinomycetota	Actinomycetia	Actinomycetales	Bifidobacteriaceae	Bifidobacterium	Bifidobacterium polysaccharolyticum	species	2750967	97.12	0.76	33.33	15	2234531	RS_GCF_016101585.1	t	2	2	827940	827940	148962	159609	593412	593412	PRJNA224116	SAMN15470838	GCA_016101585.1	1748	14	NA	NA	NA
GCF_016102005	0	1	2	IBIAB, H, R, D	IFIEF	Bacteria	Actinomycetota	Actinomycetia	Actinomycetales	Bifidobacteriaceae	Bifidobacterium	Bifidobacterium choladohabitans	species	2750947	97.18	0.76	33.33	12	2075734	RS_GCF_016102005.1	t	2	2	867400	867400	172961	207573	619257	619257	PRJNA224116	SAMN15470817	GCA_016102005.1	1623	10	NA	NA	NA
GCF_016107685	0	1	1	IB, R, HIAB	IF, HIEF	Bacteria	Actinomycetota	Actinomycetia	Actinomycetales	Brevibacteriaceae	Brevibacterium	Brevibacterium yomogidense	species	946573	99.81	0	0	18	3708510	RS_GCF_016107685.1	t	2	2	1074699	1074699	206028	206028	915264	915264	PRJNA224116	SAMN14601833	GCA_016107685.1	3196	18	NA	NA	NA
GCF_016127015	0	1	2	R, IAB, B, HIA	IEF, F, HIE	Bacteria	Actinomycetota	Actinomycetia	Mycobacteriales	Mycobacteriaceae	Corynebacterium	Corynebacterium aurimucosum_E	species	38304	99.78	0	0	1	2408591	RS_GCF_016127015.1	t	1	1	2408591	2408591	2408591	2408591	2408591	2408591	PRJNA224116	SAMN16357162	GCA_016127015.1	2258	1	NA	NA	NA
GCF_016342265	0	1	2	B, HIA, R, IB	F, HIE, IF	Bacteria	Actinomycetota	Actinomycetia	Mycobacteriales	Mycobacteriaceae	Corynebacterium	Corynebacterium sp016342265	species	2765363	99.77	0.79	66.67	16	2735637	RS_GCF_016342265.1	t	3	3	786877	786877	170971	182375	488514	488514	PRJNA224116	SAMN17081078	GCA_016342265.1	2342	15	NA	NA	NA
GCF_016342275	0	1	2	IB, HIA, B, R	IF, HIE, F	Bacteria	Actinomycetota	Actinomycetia	Mycobacteriales	Mycobacteriaceae	Corynebacterium	Corynebacterium sp016342275	species	2765364	99.32	0.45	100	18	2826638	RS_GCF_016342275.1	t	3	3	773082	773082	157035	157035	551416	551416	PRJNA224116	SAMN17081195	GCA_016342275.1	2461	18	NA	NA	NA
GCF_016405145	0	1	2	B, HIA, R, IB	F, HIE, IF	Bacteria	Actinomycetota	Actinomycetia	Actinomycetales	Actinomycetaceae	Pauljensenia	Pauljensenia cardiffensis	species	181487	100	3.91	27.27	38	2240847	RS_GCF_016405145.1	t	6	6	284312	284312	58968	65907	118399	159469	PRJNA224116	SAMN17125976	GCA_016405145.1	1891	34	NA	NA	NA
GCF_016481285	1	0	3	R, BIA, HIAB, D	FIE, HIEF	Bacteria	Bacillota	Bacilli	Lactobacillales	Streptococcaceae	Streptococcus	Streptococcus zalophi	species	640031	99.57	0.38	0	20	1581094	RS_GCF_016481285.1	t	3	3	338197	338197	79054	79054	222165	222165	PRJNA224116	SAMN17185282	GCA_016481285.1	1447	20	NA	NA	NA
GCF_016481305	1	0	3	R, BIA, HIAB, D	FIE, HIEF	Bacteria	Bacillota	Bacilli	Lactobacillales	Streptococcaceae	Streptococcus	Streptococcus pacificus	species	2740577	99.62	0.19	0	10	1656080	RS_GCF_016481305.1	t	2	2	687567	687567	165608	165608	243412	243412	PRJNA224116	SAMN17184539	GCA_016481305.1	1515	10	NA	NA	NA
GCF_016595275	0	1	2	IB, R, HIA, B	IF, HIE, F	Bacteria	Actinomycetota	Actinomycetia	Mycobacteriales	Mycobacteriaceae	Corynebacterium	Corynebacterium sp016595275	species	2800406	99.32	0	0	9	2600151	RS_GCF_016595275.2	t	2	2	761741	761741	288905	288905	730357	730357	PRJNA224116	SAMN17167620	GCA_016595275.2	2214	9	NA	NA	NA
GCF_016728505	0	1	2	B, HIA, IAB, R	F, HIE, IEF	Bacteria	Actinomycetota	Actinomycetia	Mycobacteriales	Mycobacteriaceae	Corynebacterium	Corynebacterium riegelii	species	156976	99.14	0.66	0	1	2519232	RS_GCF_016728505.1	t	1	1	2519232	2519232	2519232	2519232	2519232	2519232	PRJNA224116	SAMN16357283	GCA_016728505.1	2366	1	NA	NA	NA
GCF_016758255	0	1	1	IB, HIAB, R	IF, HIEF	Bacteria	Actinomycetota	Actinomycetia	Actinomycetales	Microbacteriaceae	Leucobacter	Leucobacter chromiireducens	species	283877	100	0.58	0	6	3222269	RS_GCF_016758255.1	t	2	2	1333031	1333031	537044	537044	623960	623960	PRJNA224116	SAMN09988951	GCA_016758255.1	2861	6	NA	NA	NA
GCF_016889425	0	1	1	B, HIA, IB, R	F, HIE, IF	Bacteria	Actinomycetota	Actinomycetia	Mycobacteriales	Mycobacteriaceae	Corynebacterium	Corynebacterium amycolatum	species	43765	100	0	0	1	2474943	RS_GCF_016889425.1	t	1	1	2474943	2474943	2474943	2474943	2474943	2474943	PRJNA224116	SAMN16357331	GCA_016889425.1	2142	1	NA	NA	NA
GCF_016889765	0	1	2	R, IAB, B, HIA	IEF, F, HIE	Bacteria	Actinomycetota	Actinomycetia	Mycobacteriales	Mycobacteriaceae	Corynebacterium	Corynebacterium minutissimum_B	species	38301	99.78	0.15	0	1	2725312	RS_GCF_016889765.1	t	1	1	2725312	2725312	2725312	2725312	2725312	2725312	PRJNA224116	SAMN16357338	GCA_016889765.1	2553	1	Corynebacterium striatum strain FDAARGOS_1196	PDT000965971.1	SAMN16357338
GCF_016907775	0	1	2	B, R, IAB, HIAB	F, IEF, HIEF	Bacteria	Actinomycetota	Actinomycetia	Actinomycetales	Micrococcaceae	Pseudoglutamicibacter	Pseudoglutamicibacter cumminsii	species	156979	96.17	1.49	0	1	2259253	RS_GCF_016907775.1	t	1	1	2259253	2259253	2259253	2259253	2259253	2259253	PRJNA224116	SAMN17619977	GCA_016907775.1	2015	1	NA	NA	NA
GCF_017084445	1	0	1	BIA	FIE	Bacteria	Bacillota	Bacilli	Mycoplasmatales	Metamycoplasmataceae	Mycoplasmopsis	Mycoplasmopsis sp017084445	species	754514	99.23	0	0	1	784556	RS_GCF_017084445.1	t	1	1	784456	784556	784456	784556	784456	784556	PRJNA224116	SAMN18016438	GCA_017084445.1	633	1	NA	NA	NA
GCF_017876455	0	1	1	R, IB, HIAB	IF, HIEF	Bacteria	Actinomycetota	Actinomycetia	Mycobacteriales	Mycobacteriaceae	Corynebacterium	Corynebacterium freneyi	species	134034	99.4	0.2	0	1	2881812	RS_GCF_017876455.1	t	1	1	2881812	2881812	2881812	2881812	2881812	2881812	PRJNA224116	SAMN17673282	GCA_017876455.1	2512	1	NA	NA	NA
GCF_017942225	0	1	2	R, HIAB, IAB	HIEF, IEF	Bacteria	Actinomycetota	Actinomycetia	Mycobacteriales	Mycobacteriaceae	Corynebacterium	Corynebacterium sp017942225	species	2495409	99.34	0.88	50	33	2403595	RS_GCF_017942225.1	t	7	7	221958	221958	72826	75112	148650	148650	PRJNA224116	SAMN18436580	GCA_017942225.1	2277	32	NA	NA	NA
GCF_018069565	0	1	3	RJ, IAB, B	IEF	Bacteria	Actinomycetota	Actinomycetia	Streptomycetales	Streptomycetaceae	Streptomyces	Streptomyces sp018069565	species	2820809	100	1.07	0	19	7150798	RS_GCF_018069565.1	t	3	3	1938188	1938188	376347	420635	781243	781243	PRJNA224116	SAMN18436186	GCA_018069565.1	6211	17	NA	NA	NA
GCF_018913965	1	0	1	BIA	FIE	Bacteria	Bacillota	Bacilli	Mycoplasmatales	Metamycoplasmataceae	Mycoplasmopsis_A	Mycoplasmopsis_A sp018913965	species	549718	100	0	0	7	911657	RS_GCF_018913965.1	t	1	1	515379	515379	130236	130236	515379	515379	PRJNA224116	SAMN19683828	GCA_018913965.1	697	7	NA	NA	NA
GCF_018914005	1	0	1	BIA	FIE	Bacteria	Bacillota	Bacilli	Mycoplasmatales	Metamycoplasmataceae	Metamycoplasma	Metamycoplasma zalophi	species	191287	99.25	0	0	7	836022	RS_GCF_018914005.1	t	1	1	707974	707974	119431	119431	707974	707974	PRJNA224116	SAMN19683932	GCA_018914005.1	650	7	NA	NA	NA
GCF_019049105	0	1	2	R, H, I, IAB, HAB	IEF, HEF	Bacteria	Actinomycetota	Actinomycetia	Actinomycetales	Microbacteriaceae	NC76-1	NC76-1 sp019049105	species	2851010	97.22	1.46	0	23	2942897	RS_GCF_019049105.1	t	4	4	416828	416828	127952	127952	305446	305446	PRJNA224116	SAMN19820682	GCA_019049105.1	2669	23	NA	NA	NA
GCF_019209905	0	1	1	HIAB, IB, R	HIEF, IF	Bacteria	Actinomycetota	Actinomycetia	Mycobacteriales	Mycobacteriaceae	Corynebacterium	Corynebacterium sp019209905	species	2849491	98.81	0.2	0	7	2217854	RS_GCF_019209905.1	t	1	1	1383380	1383380	316836	316836	1383380	1383380	PRJNA224116	SAMN19759213	GCA_019209905.1	1980	7	NA	NA	NA
GCF_019209935	0	1	2	B, HIA, IB, R	F, HIE, IF	Bacteria	Actinomycetota	Actinomycetia	Mycobacteriales	Mycobacteriaceae	Corynebacterium	Corynebacterium sp019209935	species	2849493	99.77	0.11	0	19	2663294	RS_GCF_019209935.1	t	4	4	496191	496191	140173	140173	264566	264566	PRJNA224116	SAMN19759226	GCA_019209935.1	2318	19	NA	NA	NA
GCF_019303475	0	1	2	RJ, IAB	IEF	Bacteria	Actinomycetota	Actinomycetia	Streptomycetales	Streptomycetaceae	Streptomyces	Streptomyces sp019303475	species	2738128	97.06	0.53	0	128	5889645	RS_GCF_019303475.1	t	19	19	281255	286590	46011	49912	98878	98878	PRJNA224116	SAMN14931345	GCA_019303475.1	5283	118	NA	NA	NA
GCF_019457945	0	1	2	IAB, RJ	IEF	Bacteria	Actinomycetota	Actinomycetia	Actinomycetales	Dermatophilaceae	Ornithinimicrobium_A	Ornithinimicrobium_A laminariae	species	2864873	97.21	0	0	64	2783959	RS_GCF_019457945.1	t	2	2	824817	894897	43494	45638	822800	824817	PRJNA224116	SAMN20497017	GCA_019457945.1	2696	61	NA	NA	NA
GCF_019469425	0	1	2	D, R, IBIAB, H	IFIEF	Bacteria	Actinomycetota	Actinomycetia	Actinomycetales	Bifidobacteriaceae	Bifidobacterium	Bifidobacterium asteroides_I	species	1684	97.18	1.93	12.5	1	2233706	RS_GCF_019469425.1	t	1	1	2233706	2233706	2233706	2233706	2233706	2233706	PRJNA224116	SAMN13893447	GCA_019469425.1	1801	1	NA	NA	NA
GCF_019754935	0	1	1	R, B, HIA, IB	F, HIE, IF	Bacteria	Actinomycetota	Actinomycetia	Mycobacteriales	Mycobacteriaceae	Corynebacterium	Corynebacterium parakroppenstedtii	species	2828363	97.41	0	0	4	2515533	RS_GCF_019754935.1	t	1	1	1532225	1532225	628883	628883	1532225	1532225	PRJNA224116	SAMN18780376	GCA_019754935.1	2171	4	NA	NA	NA
GCF_019754945	0	1	1	HIA, B, R, IB	HIE, F, IF	Bacteria	Actinomycetota	Actinomycetia	Mycobacteriales	Mycobacteriaceae	Corynebacterium	Corynebacterium pseudokroppenstedtii	species	2804917	97.41	0	0	11	2473808	RS_GCF_019754945.1	t	3	3	696591	696591	224891	224891	482662	482662	PRJNA224116	SAMN17488020	GCA_019754945.1	2150	11	NA	NA	NA
GCF_020096995	0	1	1	HIAB, R, IB	HIEF, IF	Bacteria	Actinomycetota	Actinomycetia	Actinomycetales	Microbacteriaceae	Leucobacter	Leucobacter sp020096995	species	2875729	99.42	0.58	0	1	3246778	RS_GCF_020096995.1	t	1	1	3246778	3246778	3246778	3246778	3246778	3246778	PRJNA224116	SAMN21215982	GCA_020096995.1	3017	1	NA	NA	NA
GCF_020483305	0	1	1	HIA, B, R, IB	HIE, F, IF	Bacteria	Actinomycetota	Actinomycetia	Actinomycetales	Micrococcaceae	JAGLBH01	JAGLBH01 sp020483305	species	2766776	98.93	0	0	17	2389951	RS_GCF_020483305.1	t	3	3	763041	763041	140585	140585	304736	304736	PRJNA224116	SAMN15887864	GCA_020483305.1	2097	17	NA	NA	NA
GCF_020616335	0	1	2	IB, R, B, HIA	IF, F, HIE	Bacteria	Actinomycetota	Actinomycetia	Mycobacteriales	Mycobacteriaceae	Corynebacterium	Corynebacterium uberis	species	2883169	99.6	0.18	0	1	2533318	RS_GCF_020616335.1	t	1	1	2533318	2533318	2533318	2533318	2533318	2533318	PRJNA224116	SAMN22160853	GCA_020616335.1	2257	1	NA	NA	NA
GCF_020884755	0	1	2	IBIAB, H, D, R	IFIEF	Bacteria	Actinomycetota	Actinomycetia	Actinomycetales	Bifidobacteriaceae	Bifidobacterium	Bifidobacterium mizhiense	species	2879940	97.64	0.87	25	13	2089497	RS_GCF_020884755.1	t	2	2	862713	862713	160730	160730	347629	347629	PRJNA224116	SAMD00407338	GCA_020884755.1	1637	13	NA	NA	NA
GCF_020905375	0	1	2	HIAB, R, AB	HIEF, EF	Bacteria	Actinomycetota	Actinomycetia	Actinomycetales	Micrococcaceae	Specibacter	Specibacter cryoconiti	species	748907	99.31	2.03	0	57	3598525	RS_GCF_020905375.1	t	8	8	631539	631539	63132	63132	151523	151523	PRJNA224116	SAMN23102500	GCA_020905375.1	3379	57	NA	NA	NA
GCF_021496725	1	0	2	BA	FE	Bacteria	Bacillota	Bacilli	Mycoplasmatales	VBWQ01	Spiroplasma_D	Spiroplasma_D platyhelix	species	301585	95.49	0	0	1	744499	RS_GCF_021496725.1	t	1	1	744499	744499	744499	744499	744499	744499	PRJNA224116	SAMN04274829	GCA_021496725.1	677	1	NA	NA	NA
GCF_021568315	0	1	1	R, IB, HIA, B	IF, HIE, F	Bacteria	Actinomycetota	Actinomycetia	Mycobacteriales	Mycobacteriaceae	Corynebacterium	Corynebacterium uropygiale	species	1775911	99.52	0	0	10	2460278	RS_GCF_021568315.1	t	2	2	737286	737286	246027	246027	515070	515070	PRJNA224116	SAMN24908402	GCA_021568315.1	2240	10	NA	NA	NA
GCF_022288805	0	1	2	R, HIA, B, IAB	HIE, F, IEF	Bacteria	Actinomycetota	Actinomycetia	Mycobacteriales	Mycobacteriaceae	Corynebacterium	Corynebacterium sp022288805	species	2916726	99.78	0.38	16.67	73	2476753	RS_GCF_022288805.1	t	6	6	347772	347772	33925	34883	123615	123615	PRJNA224116	SAMN25718863	GCA_022288805.1	2369	71	NA	NA	NA
GCF_022345965	0	1	1	R, B, HIA, IB	F, HIE, IF	Bacteria	Actinomycetota	Actinomycetia	Mycobacteriales	Mycobacteriaceae	Corynebacterium	Corynebacterium sp022345965	species	2918190	99.32	0.45	0	19	2288557	RS_GCF_022345965.1	t	3	3	610843	610843	120450	120450	269978	269978	PRJNA224116	SAMN17729893	GCA_022345965.1	2011	19	NA	NA	NA
GCF_022346005	0	1	1	IB, R, B, HIA	IF, F, HIE	Bacteria	Actinomycetota	Actinomycetia	Mycobacteriales	Mycobacteriaceae	Corynebacterium	Corynebacterium sp022346005	species	2918194	99.78	0.44	0	47	2399481	RS_GCF_022346005.1	t	7	7	257420	257420	51052	51052	134325	134325	PRJNA224116	SAMN17729876	GCA_022346005.1	2277	47	NA	NA	NA
GCF_022346425	0	1	2	IAB, HIAB, R	IEF, HIEF	Bacteria	Actinomycetota	Actinomycetia	Actinomycetales	Micrococcaceae	Pseudoglutamicibacter	Pseudoglutamicibacter albus	species	98671	96.11	1.03	33.33	34	2218488	RS_GCF_022346425.1	t	5	5	322940	322940	65249	65249	160277	160277	PRJNA224116	SAMN17729908	GCA_022346425.1	1963	34	NA	NA	NA
GCF_022347205	0	1	2	R, IAB, B, HIA	IEF, F, HIE	Bacteria	Actinomycetota	Actinomycetia	Mycobacteriales	Mycobacteriaceae	Corynebacterium	Corynebacterium sp900539985	species	2918200	99.78	0	0	45	2387282	RS_GCF_022347205.1	t	6	6	348593	348593	53050	53050	138332	138332	PRJNA224116	SAMN17729872	GCA_022347205.1	2273	45	NA	NA	NA
GCF_022347285	0	1	1	B, HIA, R, IB	F, HIE, IF	Bacteria	Actinomycetota	Actinomycetia	Mycobacteriales	Mycobacteriaceae	Corynebacterium	Corynebacterium sp022347285	species	2918199	99.21	0	0	51	2341876	RS_GCF_022347285.1	t	7	7	221088	221088	45919	45919	131993	131993	PRJNA224116	SAMN17729868	GCA_022347285.1	2040	51	NA	NA	NA
GCF_023369555	0	1	2	R, D, IB, B, HIA	IF, F, HIE	Bacteria	Actinomycetota	Actinomycetia	Actinomycetales	Actinomycetaceae	Actinomyces	Actinomyces sp023369555	species	2761167	100	1.42	0	47	2695776	RS_GCF_023369555.1	t	7	7	322226	322226	57356	57356	144496	144496	PRJNA224116	SAMN15639644	GCA_023369555.1	2283	47	NA	NA	NA
GCF_023509825	1	0	2	BIA	FIE	Bacteria	Bacillota	Bacilli	Mycoplasmatales	VBWQ01	Spiroplasma_D	Spiroplasma_D sp023509825	species	2904536	95.49	0.75	0	4	835706	RS_GCF_023509825.1	t	1	1	632388	632388	208926	208926	632388	632388	PRJNA224116	SAMN23742857	GCA_023509825.1	765	4	NA	NA	NA
GCF_023520795	0	1	1	R, B, HIA, IB	F, HIE, IF	Bacteria	Actinomycetota	Actinomycetia	Mycobacteriales	Mycobacteriaceae	Corynebacterium	Corynebacterium accolens	species	38284	99.78	0	0	1	2465625	RS_GCF_023520795.1	t	1	1	2465625	2465625	2465625	2465625	2465625	2465625	PRJNA224116	SAMN13404507	GCA_023520795.1	2291	1	NA	NA	NA
GCF_024138775	0	1	2	R, IAB, B, HIA	IEF, F, HIE	Bacteria	Actinomycetota	Actinomycetia	Mycobacteriales	Mycobacteriaceae	Corynebacterium	Corynebacterium aurimucosum	species	169292	99.12	0	0	58	2683765	RS_GCF_024138775.1	t	9	1	265861	2683765	46171	2683765	90185	2683765	PRJNA224116	SAMN18253773	GCA_024138775.1	2498	1	Corynebacterium striatum strain DSM 44532	PDT001353238.1	SAMN18253773
GCF_024160105	0	1	2	B, HIA, R, IAB	F, HIE, IEF	Bacteria	Actinomycetota	Actinomycetia	Mycobacteriales	Mycobacteriaceae	Corynebacterium	Corynebacterium sp024160105	species	2943490	98.75	0.93	83.33	32	2352634	RS_GCF_024160105.1	t	5	5	421766	421766	73516	75891	133040	133040	PRJNA224116	SAMN28197344	GCA_024160105.1	2188	31	NA	NA	NA
GCF_024199905	0	1	2	R, IAB, H, HIAB	IEF, HIEF	Bacteria	Actinomycetota	Actinomycetia	Actinomycetales	Micrococcaceae	Rothia	Rothia sp024199905	species	2949643	99.01	0.22	0	85	3305617	RS_GCF_024199905.1	t	15	15	220631	220631	38889	39352	72414	75067	PRJNA224116	SAMN28765923	GCA_024199905.1	2972	84	NA	NA	NA
GCF_024339025	1	0	1	BIA	FIE	Bacteria	Bacillota	Bacilli	Mycoplasmatales	Mycoplasmoidaceae	Mycoplasmoides	Mycoplasmoides sp024339025	species	2963127	100	0.75	0	1	971445	RS_GCF_024339025.1	t	1	1	971445	971445	971445	971445	971445	971445	PRJNA224116	SAMN29625316	GCA_024339025.1	743	1	NA	NA	NA
GCF_024498255	1	0	1	BIA	FIE	Bacteria	Bacillota	Bacilli	Mycoplasmatales	Metamycoplasmataceae	Mycoplasma_H	Mycoplasma_H equigenitalium	species	114883	99.23	1.67	20	1	806532	RS_GCF_024498255.1	t	1	1	806532	806532	806532	806532	806532	806532	PRJNA224116	SAMN29927633	GCA_024498255.1	674	1	NA	NA	NA
GCF_024722375	1	0	1	BIA	FIE	Bacteria	Bacillota	Bacilli	Mycoplasmatales	Metamycoplasmataceae	Mycoplasma_M	Mycoplasma_M iguanae	species	292461	99.23	0.77	0	1	688439	RS_GCF_024722375.1	t	1	1	688439	688439	688439	688439	688439	688439	PRJNA224116	SAMN30297937	GCA_024722375.1	593	1	NA	NA	NA
GCF_024758565	1	0	1	BIA	FIE	Bacteria	Bacillota	Bacilli	Mycoplasmatales	Metamycoplasmataceae	Mesomycoplasma	Mesomycoplasma ovipneumoniae_B	species	29562	99.28	0.72	0	1	1081404	RS_GCF_024758565.1	t	1	1	1081404	1081404	1081404	1081404	1081404	1081404	PRJNA224116	SAMN20129592	GCA_024758565.1	747	1	NA	NA	NA
GCF_024834065	1	0	1	BIA	FIE	Bacteria	Bacillota	Bacilli	Mycoplasmatales	Metamycoplasmataceae	Mycoplasmopsis	Mycoplasmopsis sp024834065	species	2973942	100	0.77	0	29	902741	RS_GCF_024834065.1	t	3	3	230941	230941	31129	31129	99229	99229	PRJNA224116	SAMN30428248	GCA_024834065.1	720	29	NA	NA	NA
GCF_024834075	0	1	3	R, HIA, B, IAB, D	HIE, F, IEF	Bacteria	Actinomycetota	Actinomycetia	Mycobacteriales	Mycobacteriaceae	Corynebacterium	Corynebacterium sp024834075	species	2974027	97.69	0	0	26	2126960	RS_GCF_024834075.1	t	5	5	309015	309015	81806	81806	178427	178427	PRJNA224116	SAMN30431646	GCA_024834075.1	1822	26	NA	NA	NA
GCF_024918975	1	0	1	BIA	FIE	Bacteria	Bacillota	Bacilli	Mycoplasmatales	Mycoplasmataceae	Mycoplasma	Mycoplasma cottewii	species	51364	99.25	0.75	0	1	1016659	RS_GCF_024918975.1	t	1	1	1016659	1016659	1016659	1016659	1016659	1016659	PRJNA224116	SAMN30469643	GCA_024918975.1	870	1	NA	NA	NA
GCF_900091845	0	1	3	IAB, RJ, B	IEF	Bacteria	Actinomycetota	Actinomycetia	Streptomycetales	Streptomycetaceae	Streptomyces	Streptomyces sp900091845	species	1838281	99.89	1.5	20	400	8956613	RS_GCF_900091845.1	t	75	75	171068	171068	22391	22391	38736	38736	PRJNA224116	SAMN04875601	GCA_900091845.1	7903	400	NA	NA	NA
GCF_900092335	0	1	2	IAB, R, B, HIA	IEF, F, HIE	Bacteria	Actinomycetota	Actinomycetia	Mycobacteriales	Mycobacteriaceae	Corynebacterium	Corynebacterium phoceense	species	1686286	96.91	1.81	42.86	71	2793222	RS_GCF_900092335.1	t	10	1	321052	1895604	39071	199515	87351	1895604	PRJNA224116	SAMEA4059842	GCA_900092335.1	2711	14	NA	NA	NA
GCF_900094885	0	1	2	IAB, B, D, R	IEF, F	Bacteria	Actinomycetota	Actinomycetia	Actinomycetales	Bifidobacteriaceae	Bifidobacterium	Bifidobacterium commune	species	1505727	95.93	0.61	0	8	1633662	RS_GCF_900094885.1	t	2	1	788307	941173	203981	408415	184335	941173	PRJNA224116	SAMN04487796	GCA_900094885.1	1315	4	NA	NA	NA
GCF_900103655	1	0	3	R, BIA, IB, D	FIE, IF	Bacteria	Bacillota	Bacilli	Lactobacillales	Lactobacillaceae	Lactobacillus	Lactobacillus kefiranofaciens	species	267818	99.03	0.93	0	86	2281952	RS_GCF_900103655.1	t	11	11	236056	236056	26532	27166	55780	55780	PRJNA224116	SAMN02983011	GCA_900103655.1	2403	84	NA	NA	NA
GCF_900105305	0	1	1	HIA, B, R, IB	HIE, F, IF	Bacteria	Actinomycetota	Actinomycetia	Mycobacteriales	Mycobacteriaceae	Corynebacterium	Corynebacterium timonense	species	441500	99.74	0.57	25	1	2633185	RS_GCF_900105305.1	t	1	1	2633085	2633185	2633085	2633185	2633085	2633185	PRJNA224116	SAMN04488539	GCA_900105305.1	2461	1	NA	NA	NA
GCF_900105505	0	1	2	R, B, HIA, IAB	F, HIE, IEF	Bacteria	Actinomycetota	Actinomycetia	Mycobacteriales	Mycobacteriaceae	Corynebacterium	Corynebacterium coyleae	species	53374	97.94	1.94	80	2	2568936	RS_GCF_900105505.1	t	1	1	2549827	2549827	1284468	1284468	2549827	2549827	PRJNA224116	SAMN04488531	GCA_900105505.1	2413	2	NA	NA	NA
GCF_900113445	0	1	1	R, IB, HIA, B	IF, HIE, F	Bacteria	Actinomycetota	Actinomycetia	Mycobacteriales	Mycobacteriaceae	Corynebacterium	Corynebacterium spheniscorum	species	185761	99.67	0.11	0	33	2455506	RS_GCF_900113445.1	t	5	5	348176	348176	74299	90944	184370	184370	PRJNA224116	SAMN05660282	GCA_900113445.1	2178	27	NA	NA	NA
GCF_900155575	0	1	2	D, B, B, HIA, R	F, F, HIE	Bacteria	Actinomycetota	Actinomycetia	Actinomycetales	Actinomycetaceae	Actinotignum	Actinotignum timonense	species	1870995	98.25	0	0	48	2295680	RS_GCF_900155575.1	t	6	1	326048	2263001	47651	120825	125223	2263001	PRJNA224116	SAMEA47263918	GCA_900155575.1	1924	19	NA	NA	NA
GCF_900163545	0	1	2	HIAB, IAB, R	HIEF, IEF	Bacteria	Actinomycetota	Actinomycetia	Actinomycetales	Micrococcaceae	Arthrobacter_H	Arthrobacter_H rhombi	species	71253	99.77	0.61	0	53	3326555	RS_GCF_900163545.1	t	10	10	404450	404450	62765	62765	95639	95639	PRJNA224116	SAMEA80377168	GCA_900163545.1	3079	53	NA	NA	NA
GCF_900163565	0	1	2	IAB, R, H, H, H, H, HIAB	IEF, HIEF	Bacteria	Actinomycetota	Actinomycetia	Actinomycetales	Microbacteriaceae	Agrococcus	Agrococcus casei	species	343512	99.92	0.51	0	48	2787318	RS_GCF_900163565.1	t	7	7	389534	389534	58069	58069	135058	135058	PRJNA224116	SAMEA80359168	GCA_900163565.1	2758	48	NA	NA	NA
GCF_900163635	0	2	3	HIAB, IAB, IAB, R	HIEF, IEF, IEF	Bacteria	Actinomycetota	Actinomycetia	Actinomycetales	Microbacteriaceae	Leucobacter	Leucobacter sp900163635	species	1255613	99.71	1.75	0	106	3923327	RS_GCF_900163635.1	t	17	17	232871	232871	37012	37012	63434	63434	PRJNA224116	SAMEA80404168	GCA_900163635.1	3576	106	NA	NA	NA
GCF_900163665	0	1	2	R, IAB, HIAB	IEF, HIEF	Bacteria	Actinomycetota	Actinomycetia	Actinomycetales	Microbacteriaceae	Microbacterium	Microbacterium sp900163665	species	1434829	98.86	2.15	0	29	3752312	RS_GCF_900163665.1	t	5	5	588802	588802	129390	129390	299185	299185	PRJNA224116	SAMEA80391418	GCA_900163665.1	3404	29	NA	NA	NA
GCF_900163695	0	2	2	IB, AB, HIAB, R	IF, EF, HIEF	Bacteria	Actinomycetota	Actinomycetia	Actinomycetales	Microbacteriaceae	Gulosibacter	Gulosibacter sp900163695	species	1255570	98.05	0.88	0	55	3651988	RS_GCF_900163695.1	t	11	11	241534	241534	66399	66399	119108	119108	PRJNA224116	SAMEA80392918	GCA_900163695.1	3308	55	NA	NA	NA
GCF_900163815	0	2	3	IAB, H, R, IA, HIAB, B	IEF, IE, HIEF, F	Bacteria	Actinomycetota	Actinomycetia	Actinomycetales	Microbacteriaceae	Microbacterium	Microbacterium esteraromaticum_B	species	57043	99.49	1.26	0	50	3374213	RS_GCF_900163815.1	t	7	7	601714	601714	67484	67484	167277	167277	PRJNA224116	SAMEA81151918	GCA_900163815.1	3228	50	NA	NA	NA
GCF_900163835	0	2	1	B, I, HIAB, B, R	F, HIEF, F	Bacteria	Actinomycetota	Actinomycetia	Actinomycetales	Microbacteriaceae	Mycetocola_B	Mycetocola_B reblochoni	species	331618	97.05	1.26	0	80	2909779	RS_GCF_900163835.1	t	12	12	260083	260083	36372	36372	58152	58152	PRJNA224116	SAMEA81154168	GCA_900163835.1	2668	80	NA	NA	NA
GCF_900169065	0	1	2	HIAB, R, IAB	HIEF, IEF	Bacteria	Actinomycetota	Actinomycetia	Actinomycetales	Brevibacteriaceae	Brevibacterium	Brevibacterium aurantiacum	species	273384	100	0	0	70	4147494	RS_GCF_900169065.1	t	11	11	367729	367729	59249	59249	146115	146115	PRJNA224116	SAMEA103737418	GCA_900169065.1	3798	70	NA	NA	NA
GCF_900169165	0	1	2	HIAB, IAB, R	HIEF, IEF	Bacteria	Actinomycetota	Actinomycetia	Actinomycetales	Brevibacteriaceae	Brevibacterium	Brevibacterium linens	species	1703	100	0	0	80	3959351	RS_GCF_900169165.1	t	9	9	350229	350229	49491	49491	154154	154154	PRJNA224116	SAMEA103891064	GCA_900169165.1	3533	80	NA	NA	NA
GCF_900169715	0	1	1	H, IB, HIAB, R	IF, HIEF	Bacteria	Actinomycetota	Actinomycetia	Actinomycetales	Micrococcaceae	Rothia	Rothia massiliensis	species	1926282	99.12	0	0	5	2428374	RS_GCF_900169715.1	t	2	1	783627	1484501	485643	607093	700715	1484501	PRJNA224116	SAMEA103911225	GCA_900169715.1	2151	4	NA	NA	NA
GCF_900184245	0	2	2	R, B, D, HIA, H, B, IB, H, H	F, HIE, F, IF	Bacteria	Actinomycetota	Actinomycetia	Actinomycetales	Dermabacteraceae	Brachybacterium	Brachybacterium massiliense	species	1755098	100	0.58	100	8	3865488	RS_GCF_900184245.1	t	2	2	1753882	1753882	483186	483186	708875	708875	PRJNA224116	SAMEA104087843	GCA_900184245.1	3552	8	NA	NA	NA
GCF_900187135	0	1	2	R, B, HIA, IB	F, HIE, IF	Bacteria	Actinomycetota	Actinomycetia	Mycobacteriales	Mycobacteriaceae	Corynebacterium	Corynebacterium ulcerans	species	65058	99.78	0	0	1	2453761	RS_GCF_900187135.1	t	1	1	2453761	2453761	2453761	2453761	2453761	2453761	PRJNA224116	SAMEA4504038	GCA_900187135.1	2207	1	NA	NA	NA
GCF_900187295	0	1	2	HIA, B, D, R, IB	HIE, F, IF	Bacteria	Actinomycetota	Actinomycetia	Mycobacteriales	Mycobacteriaceae	Corynebacterium	Corynebacterium cystitidis	species	35757	99.45	0.55	0	1	3011567	RS_GCF_900187295.1	t	1	1	3011567	3011567	3011567	3011567	3011567	3011567	PRJNA224116	SAMEA4530656	GCA_900187295.1	2851	1	NA	NA	NA
GCF_900258505	0	1	2	IB, R, B, D, HIA	IF, F, HIE	Bacteria	Actinomycetota	Actinomycetia	Actinomycetales	Dermabacteraceae	Brachybacterium	Brachybacterium timonense	species	2050896	99.12	0	0	9	3092588	RS_GCF_900258505.1	t	1	1	1711733	3085439	343601	773147	1711733	3085439	PRJNA224116	SAMEA104557109	GCA_900258505.1	2686	4	NA	NA	NA
GCF_900444995	0	1	2	IA, B, IB, R, D	IE, F, IF	Bacteria	Actinomycetota	Actinomycetia	Actinomycetales	Actinomycetaceae	Actinomyces	Actinomyces bovis	species	1658	99.53	2.49	28.57	12	2595566	RS_GCF_900444995.1	t	3	3	820914	820914	216297	216297	324908	324908	PRJNA224116	SAMEA4364203	GCA_900444995.1	2180	12	NA	NA	NA
GCF_900459225	1	0	3	R, BIA, D, HAB, D	FIE, HEF	Bacteria	Bacillota	Bacilli	Lactobacillales	Streptococcaceae	Streptococcus	Streptococcus dysgalactiae	species	1334	99.43	0	0	3	2151704	RS_GCF_900459225.1	t	1	1	2141282	2141282	717234	717234	2141282	2141282	PRJNA224116	SAMEA4030746	GCA_900459225.1	2147	3	NA	NA	NA
GCF_900460345	0	1	2	IB, R, D, B, HIA	IF, F, HIE	Bacteria	Actinomycetota	Actinomycetia	Actinomycetales	Actinomycetaceae	Trueperella	Trueperella pyogenes	species	1661	100	0.29	100	5	2310711	RS_GCF_900460345.1	t	1	1	2269745	2269745	462142	462142	2269745	2269745	PRJNA224116	SAMEA4535748	GCA_900460345.1	2089	5	NA	NA	NA
GCF_900476085	1	0	1	BIA	FIE	Bacteria	Bacillota	Bacilli	Mycoplasmatales	Mycoplasmoidaceae	Mycoplasmoides	Mycoplasmoides gallisepticum	species	2096	100	0	0	1	981408	RS_GCF_900476085.1	t	1	1	981408	981408	981408	981408	981408	981408	PRJNA224116	SAMEA4384242	GCA_900476085.1	778	1	NA	NA	NA
GCF_900489555	1	0	1	BIA	FIE	Bacteria	Bacillota	Bacilli	Mycoplasmatales	Mycoplasmataceae	Mycoplasma	Mycoplasma capri	species	2102	99.62	0.38	0	1	977253	RS_GCF_900489555.1	t	1	1	977253	977253	977253	977253	977253	977253	PRJNA224116	SAMEA4666025	GCA_900489555.1	809	1	NA	NA	NA
GCF_900636575	1	0	3	BIA, R, D, HAB, D	FIE, HEF	Bacteria	Bacillota	Bacilli	Lactobacillales	Streptococcaceae	Streptococcus	Streptococcus canis	species	1329	100	0	0	1	2084744	RS_GCF_900636575.1	t	1	1	2084744	2084744	2084744	2084744	2084744	2084744	PRJNA224116	SAMEA3662933	GCA_900636575.1	1974	1	NA	NA	NA
GCF_900660485	1	0	1	BIA	FIE	Bacteria	Bacillota	Bacilli	Mycoplasmatales	Metamycoplasmataceae	Mesomycoplasma_A	Mesomycoplasma_A neurolyticum	species	2120	100	3.33	62.5	4	1040908	RS_GCF_900660485.1	t	1	1	979558	979558	260227	260227	979558	979558	PRJNA224116	SAMEA4412700	GCA_900660485.1	874	4	NA	NA	NA
GCF_900660575	1	0	1	BIA	FIE	Bacteria	Bacillota	Bacilli	Mycoplasmatales	Metamycoplasmataceae	Mycoplasmopsis_B	Mycoplasmopsis_B pulmonis	species	2107	100	2.31	85.71	2	962791	RS_GCF_900660575.1	t	1	1	951507	951507	481395	481395	951507	951507	PRJNA224116	SAMEA4434529	GCA_900660575.1	761	2	NA	NA	NA
GCF_900660655	1	0	1	BIA	FIE	Bacteria	Bacillota	Bacilli	Mycoplasmatales	Metamycoplasmataceae	Mycoplasmopsis_A	Mycoplasmopsis_A anatis	species	171279	100	1.13	100	1	978241	RS_GCF_900660655.1	t	1	1	978241	978241	978241	978241	978241	978241	PRJNA224116	SAMEA104167206	GCA_900660655.1	828	1	NA	NA	NA
GCF_902505095	1	0	2	BIA, R, DG	FIE	Bacteria	Fusobacteriota	Fusobacteriia	Fusobacteriales	Leptotrichiaceae	Oceanivirga	Oceanivirga miroungae	species	1130046	98.88	1.12	0	3	1356983	RS_GCF_902505095.1	t	1	1	1341221	1341221	452327	452327	1341221	1341221	PRJNA224116	SAMEA6061872	GCA_902505095.1	1235	3	NA	NA	NA
GCF_902702935	0	1	2	D, R, B, HIA, IB	F, HIE, IF	Bacteria	Actinomycetota	Actinomycetia	Mycobacteriales	Mycobacteriaceae	Corynebacterium	Corynebacterium rouxii	species	2719119	99.45	0	0	1	2451019	RS_GCF_902702935.1	t	1	1	2451019	2451019	2451019	2451019	2451019	2451019	PRJNA224116	SAMEA5992727	GCA_902702935.1	2366	1	NA	NA	NA
GCF_902809815	1	0	2	BA	FE	Bacteria	Bacillota	Bacilli	Mycoplasmatales	VBWQ01	Spiroplasma_D	Spiroplasma_D ixodetis	species	2691041	95.49	1.5	50	13	1745430	RS_GCF_902809815.1	t	4	3	308296	320725	134200	145452	215411	265779	PRJNA224116	SAMEA6590544	GCA_902809815.1	2096	12	NA	NA	NA
GCF_904842695	0	1	1	HIA, B, IB, R, H	HIE, F, IF	Bacteria	Actinomycetota	Actinomycetia	Actinomycetales	Microbacteriaceae	Gulosibacter	Gulosibacter hominis	species	2770504	97.95	0	0	33	2341382	RS_GCF_904842695.1	t	5	5	508219	508219	70950	70950	145717	145717	PRJNA224116	SAMEA7375118	GCA_904842695.1	2118	33	NA	NA	NA
GCF_916618895	0	1	2	R, A, IAB, HIA, B	E, IEF, HIE, F	Bacteria	Actinomycetota	Actinomycetia	Actinomycetales	Microbacteriaceae	Gulosibacter	Gulosibacter sp916618895	species	2866588	97.37	0	0	1	2009013	RS_GCF_916618895.1	t	1	1	2009013	2009013	2009013	2009013	2009013	2009013	PRJNA224116	SAMEA9543668	GCA_916618895.1	1850	1	NA	NA	NA

## Sheet: Figure2B_rawdata
Wavelength	R2	Wavelenght	R2/NrdH	Wavelenght	R2/NrdI	Wavelenght	R2/NrdI/NrdH	Wavelenght	NrdI	Wavelenght	R2/NrdI/NrdH/NrdE
799.998	0.00095336	799.998	-9.28e-05	799.998	0.00151801	799.998	0.00306951	799.998	0.00049934	799.998	0.00041414
797.986	-0.0002589	797.986	-0.0008858	797.986	0.00022335	797.986	0.00263723	797.986	-6.68e-05	797.986	0.00077139
796.006	0.00035719	796.006	0.00052754	796.006	0.00036727	796.006	0.00269549	796.006	0.00084823	796.006	0.00179377
793.99	0.00010164	793.99	-0.0003699	793.99	0.0007593	793.99	0.00390143	793.99	0.00172442	793.99	0.00162149
792.008	0.0005362	792.008	-0.0004368	792.008	0.00160725	792.008	0.00309287	792.008	0.00187932	792.008	0.00107132
789.989	7.53e-05	789.989	0.0001026	789.989	0.00219997	789.989	0.00349094	789.989	0.00092937	789.989	0.00211781
788.003	0.00115369	788.003	0.00087832	788.003	0.00122941	788.003	0.00360531	788.003	0.00247305	788.003	0.00151814
786.016	-0.0004563	786.016	0.0008722	786.016	0.00197823	786.016	0.00351456	786.016	0.00215761	786.016	0.00260991
783.992	-6.2e-05	783.992	0.00039137	783.992	0.00231511	783.992	0.00489809	783.992	0.00333558	783.992	0.00202324
782.002	0.00058028	782.002	0.0015707	782.002	0.00213688	782.002	0.00275004	782.002	0.00284386	782.002	0.00325185
780.01	0.00128231	780.01	0.00138883	780.01	0.00191904	780.01	0.00359432	780.01	0.00338699	780.01	0.00379918
778.016	0.00207058	778.016	0.00186257	778.016	0.00335632	778.016	0.00580524	778.016	0.00440314	778.016	0.00311143
775.986	6.16e-05	775.986	0.00181162	775.986	0.00295268	775.986	0.00386938	775.986	0.00243427	775.986	0.00272177
773.99	0.00044269	773.99	0.00167689	773.99	0.00070418	773.99	0.0045355	773.99	0.00270734	773.99	0.0037743
771.992	0.00154443	771.992	0.0014082	771.992	0.00226817	771.992	0.00423989	771.992	0.00442534	771.992	0.00345324
769.993	0.00056453	769.993	0.00140571	769.993	0.00278995	769.993	0.00489003	769.993	0.00213847	769.993	0.00245231
767.992	0.0008163	767.992	-0.0006095	767.992	0.00242643	767.992	0.00470111	767.992	0.00241089	767.992	0.0019626
765.989	-0.002416	765.989	-0.0010105	765.989	-0.0007639	765.989	0.00203284	765.989	0.0024541	765.989	0.00029235
763.985	-0.0013445	763.985	-0.0007976	763.985	4.95e-05	763.985	0.00140906	763.985	0.00130952	763.985	0.00055377
762.015	0.00105427	762.015	0.00072811	762.015	0.00275626	762.015	0.00355598	762.015	0.0018886	762.015	0.00138072
760.008	0.00048646	760.008	0.00029681	760.008	0.00148591	760.008	0.00319216	760.008	0.00199172	760.008	0.00073044
757.999	-3.78e-05	757.999	-0.0004162	757.999	0.00184188	757.999	0.00307689	757.999	0.00210184	757.999	0.00103756
755.989	-0.0010247	755.989	-0.0009761	755.989	-0.0003748	755.989	-0.0003047	755.989	0.00049463	755.989	0.00038556
754.013	-0.0017362	754.013	-0.0039907	754.013	0.00035768	754.013	-0.0001226	754.013	-0.0009031	754.013	-0.0012099
752	-0.0022108	752	-0.0010816	752	-0.0005632	752	0.00103797	752	0.00076672	752	0.00028233
749.986	-0.0032752	749.986	-0.0038391	749.986	-0.0031453	749.986	-0.0010543	749.986	-0.0016696	749.986	-0.0025509
748.006	-0.0049999	748.006	-0.0034542	748.006	-0.0031152	748.006	-7.66e-05	748.006	-0.0024019	748.006	-0.0023327
745.988	-0.0037119	745.988	-0.0048742	745.988	-0.0037664	745.988	-0.0019883	745.988	-0.0028577	745.988	-0.0022469
744.005	-0.0055221	744.005	-0.0058378	744.005	-0.002972	744.005	-0.0014164	744.005	-0.0016498	744.005	-0.0031129
741.985	-0.0052391	741.985	-0.0062818	741.985	-0.0053438	741.985	-0.0031591	741.985	-0.0041762	741.985	-0.0037019
739.999	-0.0078869	739.999	-0.005195	739.999	-0.006398	739.999	-0.0040417	739.999	-0.0047207	739.999	-0.0047362
738.011	-0.0083871	738.011	-0.0090112	738.011	-0.0070265	738.011	-0.0055197	738.011	-0.0068993	738.011	-0.0073166
735.987	-0.0096915	735.987	-0.0093704	735.987	-0.0092328	735.987	-0.0077427	735.987	-0.0081928	735.987	-0.0082299
733.997	-0.0116607	733.997	-0.0124136	733.997	-0.0094793	733.997	-0.0087662	733.997	-0.009015	733.997	-0.00916
732.005	-0.0144663	732.005	-0.0138564	732.005	-0.0131899	732.005	-0.0106276	732.005	-0.0118918	732.005	-0.0115458
730.012	-0.0146508	730.012	-0.0163739	730.012	-0.0148908	730.012	-0.0129324	730.012	-0.013765	730.012	-0.0148626
728.017	-0.0174208	728.017	-0.0187961	728.017	-0.0172376	728.017	-0.0152047	728.017	-0.0151895	728.017	-0.0163119
725.986	-0.020521	725.986	-0.0200529	725.986	-0.0194195	725.986	-0.017051	725.986	-0.0172231	725.986	-0.0184545
723.989	-0.0224897	723.989	-0.0226109	723.989	-0.0208099	723.989	-0.0171784	723.989	-0.0192816	723.989	-0.0210882
721.99	-0.0239167	721.99	-0.0244048	721.99	-0.020274	721.99	-0.0174604	721.99	-0.0209438	721.99	-0.0217726
719.99	-0.0246459	719.99	-0.0253263	719.99	-0.0226655	719.99	-0.0219409	719.99	-0.022772	719.99	-0.0228607
717.989	-0.0252735	717.989	-0.0260146	717.989	-0.024126	717.989	-0.0207205	717.989	-0.0232183	717.989	-0.0243137
715.986	-0.0246801	715.986	-0.0262633	715.986	-0.0245453	715.986	-0.023216	715.986	-0.0222885	715.986	-0.0247307
713.982	-0.0265996	713.982	-0.0262241	713.982	-0.0254729	713.982	-0.0229159	713.982	-0.0226504	713.982	-0.0247703
712.013	-0.0262882	712.013	-0.0258907	712.013	-0.0246532	712.013	-0.0228602	712.013	-0.0221979	712.013	-0.0232463
710.006	-0.0255423	710.006	-0.0255496	710.006	-0.0227236	710.006	-0.0223673	710.006	-0.021533	710.006	-0.0223051
707.998	-0.0234768	707.998	-0.0245743	707.998	-0.0228756	707.998	-0.0210138	707.998	-0.0212828	707.998	-0.0222068
705.989	-0.0221513	705.989	-0.0227281	705.989	-0.0212729	705.989	-0.019383	705.989	-0.019267	705.989	-0.0205654
704.014	-0.0197587	704.014	-0.0209629	704.014	-0.0188865	704.014	-0.0176578	704.014	-0.0179206	704.014	-0.0190165
702.002	-0.0191895	702.002	-0.0193253	702.002	-0.0156567	702.002	-0.0154533	702.002	-0.0167602	702.002	-0.0170804
699.988	-0.0161113	699.988	-0.0167934	699.988	-0.0135911	699.988	-0.0125114	699.988	-0.0131636	699.988	-0.0148423
698.01	-0.0138927	698.01	-0.0141831	698.01	-0.0119353	698.01	-0.0106732	698.01	-0.0102808	698.01	-0.0129131
695.994	-0.0116452	695.994	-0.0121504	695.994	-0.0099803	695.994	-0.0080006	695.994	-0.0093137	695.994	-0.0103529
694.013	-0.0091932	694.013	-0.0100654	694.013	-0.0086357	694.013	-0.0067608	694.013	-0.0068644	694.013	-0.0078919
691.994	-0.0082196	691.994	-0.0078373	691.994	-0.0054768	691.994	-0.0035295	691.994	-0.0043718	691.994	-0.0059389
690.01	-0.0068094	690.01	-0.0062073	690.01	-0.0046915	690.01	-0.0034129	690.01	-0.0037042	690.01	-0.0051543
687.989	-0.0053319	687.989	-0.0060345	687.989	-0.0036542	687.989	-0.000675	687.989	-0.0017422	687.989	-0.0033899
686.003	-0.0039448	686.003	-0.0041182	686.003	-0.0020363	686.003	0.00013691	686.003	0.00015827	686.003	-0.0016481
684.015	-0.0026915	684.015	-0.0017586	684.015	-0.0010643	684.015	0.00037854	684.015	0.0005088	684.015	-0.0006088
681.99	-0.0006323	681.99	-0.0019773	681.99	0.00083189	681.99	0.00142781	681.99	0.00163765	681.99	0.00011376
680	-0.0008899	680	-0.0007974	680	0.00250797	680	0.0031866	680	0.00254882	680	0.00151362
678.009	0.00012567	678.009	6.86e-05	678.009	0.00150448	678.009	0.00356576	678.009	0.00390161	678.009	0.00222926
676.016	0.00057209	676.016	0.00082473	676.016	0.00249219	676.016	0.00512096	676.016	0.00439908	676.016	0.00241615
673.986	0.00224045	673.986	0.00102479	673.986	0.00346527	673.986	0.00553477	673.986	0.00493896	673.986	0.00326054
671.991	0.00254234	671.991	0.00262147	671.991	0.00417433	671.991	0.00664902	671.991	0.00669019	671.991	0.00458999
669.995	0.00327764	669.995	0.0035619	669.995	0.00491673	669.995	0.00751923	669.995	0.0067348	669.995	0.00697927
667.998	0.00307462	667.998	0.00334643	667.998	0.00564367	667.998	0.0069092	667.998	0.00744628	667.998	0.00485024
665.999	0.00231836	665.999	0.0028524	665.999	0.00461353	665.999	0.00719192	665.999	0.00709232	665.999	0.00602485
663.999	0.00292112	663.999	0.00200725	663.999	0.00407464	663.999	0.00653126	663.999	0.00613529	663.999	0.00436219
661.998	0.00274967	661.998	0.00314066	661.998	0.00530386	661.998	0.00637987	661.998	0.00625997	661.998	0.00438261
659.996	0.00327577	659.996	0.00156688	659.996	0.00495161	659.996	0.00572474	659.996	0.00534214	659.996	0.00437335
657.992	0.00207346	657.992	0.00267788	657.992	0.0052645	657.992	0.00621821	657.992	0.00563641	657.992	0.00454635
655.987	0.00253637	655.987	0.00282736	655.987	0.00529568	655.987	0.00741228	655.987	0.00736005	655.987	0.00424182
654.018	0.00355566	654.018	0.00301122	654.018	0.00429437	654.018	0.00707545	654.018	0.00538892	654.018	0.00427834
652.011	0.00355992	652.011	0.00328576	652.011	0.00412355	652.011	0.0065033	652.011	0.00736742	652.011	0.00532409
650.003	0.00236094	650.003	0.00239798	650.003	0.00402909	650.003	0.00770809	650.003	0.00677879	650.003	0.00461369
647.993	0.00374962	647.993	0.00288021	647.993	0.00561288	647.993	0.0060506	647.993	0.00738532	647.993	0.00525467
645.983	0.00288508	645.983	0.00265106	645.983	0.00540808	645.983	0.00677881	645.983	0.00792379	645.983	0.00611382
644.007	0.00338559	644.007	0.00204852	644.007	0.00500432	644.007	0.00766224	644.007	0.00653304	644.007	0.00511114
641.995	0.00502393	641.995	0.00210665	641.995	0.00576503	641.995	0.00799131	641.995	0.00718555	641.995	0.00406416
640.017	0.00247483	640.017	0.00367448	640.017	0.00538766	640.017	0.00857651	640.017	0.00724748	640.017	0.00583004
638.002	0.00278927	638.002	0.00275163	638.002	0.00460582	638.002	0.00764333	638.002	0.00795018	638.002	0.00573214
635.985	0.00239462	635.985	0.00308737	635.985	0.00468332	635.985	0.00769789	635.985	0.0079839	635.985	0.00475528
634.004	0.00299423	634.004	0.0024931	634.004	0.00498119	634.004	0.00862724	634.004	0.00844502	634.004	0.00490275
631.986	0.00391647	631.986	0.00275335	631.986	0.00481702	631.986	0.00745181	631.986	0.00795231	631.986	0.00566761
630.003	0.00301059	630.003	0.0031594	630.003	0.00494784	630.003	0.00715065	630.003	0.00705459	630.003	0.00604927
628.018	0.00342806	628.018	0.00238687	628.018	0.00504205	628.018	0.00728499	628.018	0.00854652	628.018	0.00635785
625.996	0.00311604	625.996	0.00251593	625.996	0.00525294	625.996	0.00740536	625.996	0.00770719	625.996	0.00600653
624.01	0.00427008	624.01	0.00388552	624.01	0.00515619	624.01	0.00696185	624.01	0.00764786	624.01	0.00607226
621.985	0.00298946	621.985	0.00401041	621.985	0.0063365	621.985	0.00744114	621.985	0.00792323	621.985	0.00568159
619.997	0.00452485	619.997	0.0036364	619.997	0.00492919	619.997	0.00729723	619.997	0.00929168	619.997	0.0058987
618.007	0.00385927	618.007	0.00268523	618.007	0.0049094	618.007	0.00722953	618.007	0.00918972	618.007	0.00558766
616.016	0.00450437	616.016	0.00429612	616.016	0.00489034	616.016	0.00727707	616.016	0.00896501	616.016	0.00526497
613.987	0.00461259	613.987	0.00427011	613.987	0.00540622	613.987	0.00859508	613.987	0.00975539	613.987	0.00565356
611.994	0.0039899	611.994	0.00355895	611.994	0.00553543	611.994	0.00759045	611.994	0.00996069	611.994	0.00682112
610	0.00417522	610	0.00313445	610	0.00604121	610	0.00844442	610	0.0086467	610	0.00593169
608.005	0.00363044	608.005	0.00392136	608.005	0.00629671	608.005	0.00727259	608.005	0.00904327	608.005	0.00574787
606.009	0.00438752	606.009	0.00427089	606.009	0.00660897	606.009	0.00750959	606.009	0.00899791	606.009	0.00627031
604.011	0.0043499	604.011	0.00300869	604.011	0.00620621	604.011	0.00726675	604.011	0.0101505	604.011	0.00566533
602.013	0.00333073	602.013	0.00261348	602.013	0.00539857	602.013	0.00762691	602.013	0.00917139	602.013	0.00585425
600.014	0.00354695	600.014	0.0027559	600.014	0.00520531	600.014	0.00704554	600.014	0.00969389	600.014	0.00562316
598.013	0.00316569	598.013	0.00383898	598.013	0.00596184	598.013	0.00750161	598.013	0.00874114	598.013	0.00709666
596.012	0.00355981	596.012	0.00273858	596.012	0.00626272	596.012	0.00698684	596.012	0.00874045	596.012	0.00500539
594.009	0.00297403	594.009	0.00215241	594.009	0.00451779	594.009	0.00654821	594.009	0.00974559	594.009	0.00555559
592.005	0.00270484	592.005	0.00215376	592.005	0.00424789	592.005	0.00614141	592.005	0.00831175	592.005	0.00458049
590.001	0.00261871	590.001	0.00171293	590.001	0.00476452	590.001	0.00678473	590.001	0.00907089	590.001	0.00526036
587.995	0.0022875	587.995	0.00188514	587.995	0.00420274	587.995	0.00561291	587.995	0.00794786	587.995	0.00558533
585.989	0.003326	585.989	0.00188122	585.989	0.00396697	585.989	0.00596874	585.989	0.00846691	585.989	0.00450934
584.018	0.00277088	584.018	0.00227061	584.018	0.00369187	584.018	0.00593413	584.018	0.00808516	584.018	0.00472843
582.009	0.0027088	582.009	0.0024352	582.009	0.0042316	582.009	0.00638215	582.009	0.00780351	582.009	0.00383347
579.999	0.00244991	579.999	0.00198018	579.999	0.00427884	579.999	0.00503791	579.999	0.00735444	579.999	0.00351798
577.989	0.00259228	577.989	0.0018273	577.989	0.00420839	577.989	0.00573589	577.989	0.00765099	577.989	0.00446898
576.014	0.00114339	576.014	0.00059392	576.014	0.003941	576.014	0.0046021	576.014	0.00885821	576.014	0.00272782
574.001	9.61e-05	574.001	0.00111616	574.001	0.00320274	574.001	0.00460069	574.001	0.00707795	574.001	0.00265525
571.987	0.00111126	571.987	6.43e-05	571.987	0.00312251	571.987	0.00394309	571.987	0.00680566	571.987	0.00261423
570.01	-0.0003489	570.01	-0.0005246	570.01	0.00183029	570.01	0.00433099	570.01	0.00702901	570.01	0.00162627
567.994	-0.0004045	567.994	-0.0007971	567.994	0.00183148	567.994	0.00277987	567.994	0.00570908	567.994	0.0020782
566.015	-0.0013734	566.015	-0.0020821	566.015	0.00146866	566.015	0.00314207	566.015	0.00596452	566.015	0.00085389
563.997	-0.0017991	563.997	-0.0022326	563.997	-0.0008316	563.997	0.00237187	563.997	0.00537312	563.997	0.00089964
562.016	-0.0014891	562.016	-0.0036927	562.016	-0.0009026	562.016	0.00130937	562.016	0.00486042	562.016	-0.0001838
559.996	-0.003502	559.996	-0.0033771	559.996	-0.0017605	559.996	0.00065372	559.996	0.00435866	559.996	-0.0015601
558.013	-0.0038984	558.013	-0.0045406	558.013	-0.0009502	558.013	-0.0005874	558.013	0.00376135	558.013	-0.0021334
555.991	-0.0045079	555.991	-0.0049968	555.991	-0.0023799	555.991	-0.0009456	555.991	0.00403696	555.991	-0.0027934
554.006	-0.00597	554.006	-0.0054855	554.006	-0.0030687	554.006	-0.0016197	554.006	0.00276327	554.006	-0.0032912
551.982	-0.0050164	551.982	-0.0055896	551.982	-0.0040355	551.982	-0.0021964	551.982	0.00228753	551.982	-0.0034881
549.995	-0.0067308	549.995	-0.006548	549.995	-0.0054993	549.995	-0.0035391	549.995	0.00196884	549.995	-0.0045124
548.007	-0.008003	548.007	-0.008482	548.007	-0.0045761	548.007	-0.0038415	548.007	0.00205913	548.007	-0.0048949
546.018	-0.0074455	546.018	-0.0091572	546.018	-0.0056895	546.018	-0.0042785	546.018	0.00073511	546.018	-0.0053347
543.991	-0.0087993	543.991	-0.008756	543.991	-0.0073947	543.991	-0.0037336	543.991	0.00125853	543.991	-0.0058698
542	-0.0102016	542	-0.0107236	542	-0.0086792	542	-0.0061148	542	-0.0001517	542	-0.0067886
540.008	-0.010585	540.008	-0.0107743	540.008	-0.0087969	540.008	-0.006039	540.008	0.00072533	540.008	-0.0078745
538.016	-0.0113389	538.016	-0.011082	538.016	-0.0068206	538.016	-0.0066617	538.016	2.67e-06	538.016	-0.0087795
535.985	-0.0111128	535.985	-0.0108138	535.985	-0.0082489	535.985	-0.0069776	535.985	0.00082313	535.985	-0.0088165
533.99	-0.0114826	533.99	-0.0108754	533.99	-0.0092262	533.99	-0.0061962	533.99	0.00185621	533.99	-0.0085669
531.995	-0.0091128	531.995	-0.010976	531.995	-0.0069998	531.995	-0.005248	531.995	0.00339631	531.995	-0.007263
529.999	-0.0100589	529.999	-0.0089945	529.999	-0.0073241	529.999	-0.0049631	529.999	0.00478161	529.999	-0.0071536
528.001	-0.009289	528.001	-0.009654	528.001	-0.0062858	528.001	-0.0035966	528.001	0.00599034	528.001	-0.0063186
526.003	-0.0082301	526.003	-0.0091248	526.003	-0.0046769	526.003	-0.0020814	526.003	0.00731676	526.003	-0.0053041
524.004	-0.0063734	524.004	-0.0075423	524.004	-0.0037155	524.004	-0.0005019	524.004	0.00926428	524.004	-0.0042309
522.005	-0.0054276	522.005	-0.0062578	522.005	-0.0017346	522.005	0.00206077	522.005	0.0121842	522.005	-0.0020849
520.004	-0.0031316	520.004	-0.0048399	520.004	0.00058544	520.004	0.00455928	520.004	0.0156555	520.004	-0.0011182
518.002	-0.0033925	518.002	-0.0027968	518.002	0.0023612	518.002	0.00739933	518.002	0.0186188	518.002	0.00058892
516	-0.0018708	516	-0.0022756	516	0.00592282	516	0.0117996	516	0.0219835	516	0.00212169
513.997	0.00016417	513.997	-0.0002813	513.997	0.0086069	513.997	0.017151	513.997	0.0264482	513.997	0.00457202
511.992	0.00175805	511.992	0.00078111	511.992	0.0128684	511.992	0.0234878	511.992	0.0318916	511.992	0.00640674
509.987	0.00257879	509.987	0.00259142	509.987	0.0173202	509.987	0.0314145	509.987	0.0380299	509.987	0.00949853
507.981	0.00373563	507.981	0.00261457	507.981	0.0216976	507.981	0.0398375	507.981	0.0452566	507.981	0.0119259
506.013	0.00448517	506.013	0.00411668	506.013	0.027709	506.013	0.0509968	506.013	0.0530221	506.013	0.0139037
504.005	0.00513474	504.005	0.00545851	504.005	0.0344082	504.005	0.0622202	504.005	0.0616962	504.005	0.0175179
501.996	0.00644512	501.996	0.00518831	501.996	0.0415896	501.996	0.0754861	501.996	0.0723591	501.996	0.0203886
499.987	0.00651919	499.987	0.00605533	499.987	0.0482132	499.987	0.0889726	499.987	0.0843209	499.987	0.0229269
498.015	0.00670186	498.015	0.00605777	498.015	0.0552631	498.015	0.101073	498.015	0.095532	498.015	0.0257511
496.004	0.00692182	496.004	0.00638691	496.004	0.0618091	496.004	0.113268	496.004	0.110884	496.004	0.0286735
493.992	0.0083835	493.992	0.00649018	493.992	0.0676	493.992	0.124242	493.992	0.125188	493.992	0.0307697
492.017	0.00699479	492.017	0.00701197	492.017	0.0703606	492.017	0.132172	492.017	0.141856	492.017	0.0318901
490.004	0.00780103	490.004	0.00663034	490.004	0.0744447	490.004	0.138251	490.004	0.159924	490.004	0.0344472
487.99	0.00705111	487.99	0.0064157	487.99	0.0756444	487.99	0.14216	487.99	0.179662	487.99	0.0338129
486.013	0.00723324	486.013	0.00676598	486.013	0.0773309	486.013	0.144589	486.013	0.200926	486.013	0.0346064
483.997	0.00601659	483.997	0.00548777	483.997	0.0757295	483.997	0.14362	483.997	0.218135	483.997	0.0345063
482.018	0.00626598	482.018	0.00554232	482.018	0.0759807	482.018	0.14151	482.018	0.238783	482.018	0.0347603
480	0.0074245	480	0.00551941	480	0.0759672	480	0.14117	480	0.256754	480	0.0351067
477.982	0.00755271	477.982	0.00659425	477.982	0.0760662	477.982	0.141112	477.982	0.27471	477.982	0.0353596
476.001	0.00703043	476.001	0.00653218	476.001	0.0759596	476.001	0.141906	476.001	0.289788	476.001	0.0357
474.019	0.0088449	474.019	0.00796489	474.019	0.0780194	474.019	0.144152	474.019	0.304599	474.019	0.0369214
471.998	0.00899191	471.998	0.00791248	471.998	0.080112	471.998	0.148652	471.998	0.318169	471.998	0.0379536
470.015	0.00999025	470.015	0.00980222	470.015	0.0843792	470.015	0.155169	470.015	0.330049	470.015	0.0402015
467.993	0.0114726	467.993	0.0102893	467.993	0.0884121	467.993	0.162515	467.993	0.341568	467.993	0.0424423
466.008	0.0122851	466.008	0.0112569	466.008	0.0932618	466.008	0.170323	466.008	0.352075	466.008	0.0453832
463.984	0.0133435	463.984	0.0126875	463.984	0.0985684	463.984	0.178181	463.984	0.361981	463.984	0.0476241
461.997	0.0149101	461.997	0.0141546	461.997	0.102061	461.997	0.184824	461.997	0.37282	461.997	0.0505857
460.01	0.0156593	460.01	0.0150677	460.01	0.104084	460.01	0.189022	460.01	0.381466	460.01	0.052004
457.984	0.0175689	457.984	0.0158494	457.984	0.106611	457.984	0.190202	457.984	0.390964	457.984	0.0533879
455.995	0.0184068	455.995	0.0167027	455.995	0.106291	455.995	0.189345	455.995	0.399694	455.995	0.0539768
454.006	0.018195	454.006	0.0176506	454.006	0.105304	454.006	0.185911	454.006	0.406489	454.006	0.0538541
452.015	0.0197773	452.015	0.0182635	452.015	0.102616	452.015	0.183137	452.015	0.414486	452.015	0.0539372
449.986	0.0206058	449.986	0.0186776	449.986	0.0992162	449.986	0.176017	449.986	0.420575	449.986	0.0532732
447.994	0.0206877	447.994	0.0197577	447.994	0.09657	447.994	0.171427	447.994	0.42341	447.994	0.0524439
446.002	0.0207052	446.002	0.0195528	446.002	0.0954906	446.002	0.164942	446.002	0.426271	446.002	0.0520619
444.009	0.0205993	444.009	0.0199579	444.009	0.0927927	444.009	0.160798	444.009	0.426944	444.009	0.0513149
442.015	0.0209466	442.015	0.0213772	442.015	0.0915802	442.015	0.157176	442.015	0.426929	442.015	0.0508355
439.982	0.0210988	439.982	0.0210225	439.982	0.0896797	439.982	0.155252	439.982	0.426056	439.982	0.0512653
437.987	0.0221028	437.987	0.0205905	437.987	0.0888583	437.987	0.153458	437.987	0.424677	437.987	0.050733
435.991	0.0223864	435.991	0.0214624	435.991	0.0875767	435.991	0.15188	435.991	0.420679	435.991	0.0506935
433.994	0.02109	433.994	0.0206163	433.994	0.0867673	433.994	0.150256	433.994	0.41905	433.994	0.0503389
431.997	0.0221224	431.997	0.0203017	431.997	0.0855853	431.997	0.147518	431.997	0.4166	431.997	0.0498278
429.998	0.0219286	429.998	0.0207737	429.998	0.0849859	429.998	0.145247	429.998	0.415593	429.998	0.048994
428	0.0215238	428	0.0211995	428	0.0823365	428	0.140516	428	0.413679	428	0.048399
426	0.0210834	426	0.0214747	426	0.0785859	426	0.132937	426	0.414146	426	0.0470796
424	0.0218161	424	0.0205835	424	0.0748471	424	0.128553	424	0.413551	424	0.047177
421.999	0.0216996	421.999	0.0211453	421.999	0.0714074	421.999	0.121049	421.999	0.413173	421.999	0.0449543
419.997	0.0213003	419.997	0.0200236	419.997	0.0687003	419.997	0.115162	419.997	0.412859	419.997	0.0446394
417.995	0.0213114	417.995	0.019449	417.995	0.0653532	417.995	0.111037	417.995	0.412254	417.995	0.0427689
415.992	0.0209135	415.992	0.0198014	415.992	0.0638554	415.992	0.106727	415.992	0.409822	415.992	0.0428489
413.988	0.0211972	413.988	0.02033	413.988	0.0612297	413.988	0.101755	413.988	0.40843	413.988	0.04085
411.984	0.0206635	411.984	0.0198489	411.984	0.0601365	411.984	0.0976275	411.984	0.405471	411.984	0.0399945
410.017	0.0204512	410.017	0.0187088	410.017	0.0572384	410.017	0.0952126	410.017	0.402826	410.017	0.0396915
408.012	0.020233	408.012	0.0184636	408.012	0.0566755	408.012	0.0917308	408.012	0.400443	408.012	0.0383874
406.005	0.019361	406.005	0.0177564	406.005	0.0535956	406.005	0.0885205	406.005	0.39937	406.005	0.0377834
403.998	0.0181237	403.998	0.0172958	403.998	0.0511376	403.998	0.0854067	403.998	0.397876	403.998	0.0365291
401.991	0.0189335	401.991	0.0168303	401.991	0.0494083	401.991	0.0826352	401.991	0.400002	401.991	0.0352497
399.983	0.0184677	399.983	0.0172706	399.983	0.0493664	399.983	0.0804744	399.983	0.40281	399.983	0.0345149
398.012	0.0164947	398.012	0.0158368	398.012	0.0465285	398.012	0.0777345	398.012	0.407782	398.012	0.0349336
396.003	0.0170442	396.003	0.0169411	396.003	0.0460957	396.003	0.0774075	396.003	0.416529	396.003	0.033655
393.992	0.015946	393.992	0.0153796	393.992	0.0458042	393.992	0.0789216	393.992	0.425065	393.992	0.0339266
391.982	0.0153594	391.982	0.0145305	391.982	0.0464514	391.982	0.0798803	391.982	0.437059	391.982	0.0349382
390.009	0.015941	390.009	0.0155019	390.009	0.0487537	390.009	0.0833665	390.009	0.447585	390.009	0.0348769
387.997	0.0164343	387.997	0.0150899	387.997	0.0515995	387.997	0.0879468	387.997	0.458322	387.997	0.0361272
385.984	0.0165572	385.984	0.0153487	385.984	0.0547422	385.984	0.0949125	385.984	0.470466	385.984	0.0379812
384.009	0.0175818	384.009	0.015546	384.009	0.0589435	384.009	0.103362	384.009	0.479876	384.009	0.039745
381.995	0.0175276	381.995	0.0164755	381.995	0.0646449	381.995	0.112998	381.995	0.489789	381.995	0.0425299
379.981	0.0187515	379.981	0.0183795	379.981	0.0700139	379.981	0.12279	379.981	0.498608	379.981	0.0454459
378.004	0.019436	378.004	0.0190899	378.004	0.075914	378.004	0.131981	378.004	0.505229	378.004	0.047957
375.988	0.0218315	375.988	0.0208573	375.988	0.0814322	375.988	0.140641	375.988	0.510742	375.988	0.0503011
374.011	0.0231857	374.011	0.0227113	374.011	0.085587	374.011	0.148575	374.011	0.515461	374.011	0.0526756
371.994	0.0244065	371.994	0.0244062	371.994	0.0896529	371.994	0.153531	371.994	0.517588	371.994	0.0558157
370.015	0.0259733	370.015	0.0248572	370.015	0.0916949	370.015	0.156991	370.015	0.521685	370.015	0.0574547
367.996	0.0272	367.996	0.0269898	367.996	0.0945125	367.996	0.158772	367.996	0.522127	367.996	0.0586109
366.017	0.0279089	366.017	0.0274782	366.017	0.094996	366.017	0.159882	366.017	0.524445	366.017	0.0598598
363.997	0.0291411	363.997	0.0280461	363.997	0.0960267	363.997	0.160476	363.997	0.526424	363.997	0.0609514
362.016	0.0291482	362.016	0.0283659	362.016	0.0953319	362.016	0.16026	362.016	0.525862	362.016	0.0609695
359.995	0.0293181	359.995	0.0289934	359.995	0.0967508	359.995	0.160786	359.995	0.524558	359.995	0.060853
358.013	0.0305272	358.013	0.02996	358.013	0.0965123	358.013	0.161742	358.013	0.522791	358.013	0.06123
355.991	0.0304631	355.991	0.0293201	355.991	0.0969474	355.991	0.159881	355.991	0.516808	355.991	0.0614366
354.008	0.0305513	354.008	0.0295785	354.008	0.0962341	354.008	0.158787	354.008	0.510955	354.008	0.0617073
351.985	0.0309576	351.985	0.03029	351.985	0.0958383	351.985	0.157554	351.985	0.501023	351.985	0.0620287
350	0.0314139	350	0.0302583	350	0.0936845	350	0.1548	350	0.490328	350	0.0618905
348.015	0.0318933	348.015	0.0307841	348.015	0.092766	348.015	0.151967	348.015	0.480463	348.015	0.0610337
345.991	0.0322853	345.991	0.0307385	345.991	0.0906951	345.991	0.146217	345.991	0.46513	345.991	0.0604392
344.004	0.0316041	344.004	0.0306191	344.004	0.0883877	344.004	0.142028	344.004	0.454111	344.004	0.0614778
342.018	0.0316588	342.018	0.0308733	342.018	0.085315	342.018	0.137988	342.018	0.441159	342.018	0.0604336
339.991	0.0322758	339.991	0.0323854	339.991	0.0834381	339.991	0.135452	339.991	0.427828	339.991	0.0602395
338.004	0.0321856	338.004	0.0320193	338.004	0.0812399	338.004	0.130063	338.004	0.41473	338.004	0.0602039
336.015	0.0330565	336.015	0.0322052	336.015	0.079282	336.015	0.127127	336.015	0.39886	336.015	0.060118
333.987	0.032759	333.987	0.0319748	333.987	0.0770151	333.987	0.122545	333.987	0.385756	333.987	0.0597479
331.998	0.0330824	331.998	0.0331125	331.998	0.0747263	331.998	0.118757	331.998	0.37405	331.998	0.0600035
330.008	0.0332928	330.008	0.0332221	330.008	0.0733814	330.008	0.115257	330.008	0.360993	330.008	0.0603108
328.018	0.0337564	328.018	0.0333179	328.018	0.0715022	328.018	0.112365	328.018	0.349788	328.018	0.0612151
325.988	0.0342539	325.988	0.0334938	325.988	0.069567	325.988	0.108718	325.988	0.336025	325.988	0.0607066
323.996	0.0353905	323.996	0.0349855	323.996	0.0688707	323.996	0.106539	323.996	0.325505	323.996	0.0613416
322.004	0.0365128	322.004	0.0358513	322.004	0.0683897	322.004	0.104542	322.004	0.311398	322.004	0.0622006
320.012	0.0382154	320.012	0.0373827	320.012	0.0687815	320.012	0.103348	320.012	0.302352	320.012	0.06318
318.019	0.0404331	318.019	0.0396777	318.019	0.0690133	318.019	0.103129	318.019	0.294209	318.019	0.0651018
315.986	0.0431039	315.986	0.0421896	315.986	0.0705023	315.986	0.10379	315.986	0.287935	315.986	0.0669764
313.992	0.0465975	313.992	0.046137	313.992	0.0727263	313.992	0.104397	313.992	0.283716	313.992	0.0705765
311.998	0.0525879	311.998	0.0518851	311.998	0.0772199	311.998	0.107692	311.998	0.281156	311.998	0.0759884
310.003	0.0644362	310.003	0.0636798	310.003	0.0862993	310.003	0.116709	310.003	0.282707	310.003	0.0868015
308.007	0.085545	308.007	0.085192	308.007	0.105215	308.007	0.131727	308.007	0.285119	308.007	0.10662
306.011	0.117401	306.011	0.118114	306.011	0.134611	306.011	0.157785	306.011	0.291551	306.011	0.138445
304.015	0.163503	304.015	0.164853	304.015	0.173043	304.015	0.199779	304.015	0.302002	304.015	0.183913
302.018	0.233954	302.018	0.236412	302.018	0.234105	302.018	0.262881	302.018	0.314869	302.018	0.24878
299.982	0.323433	299.982	0.323755	299.982	0.324815	299.982	0.350219	299.982	0.335396	299.982	0.345981
297.984	0.477778	297.984	0.46933	297.984	0.466968	297.984	0.473442	297.984	0.358525	297.984	0.479679
295.985	0.680364	295.985	0.678439	295.985	0.63147	295.985	0.659491	295.985	0.389183	295.985	0.661369
293.987	1.02884	293.987	1.01231	293.987	0.946295	293.987	1.02993	293.987	0.434972	293.987	1.02037
291.987	1.54358	291.987	1.51964	291.987	1.48741	291.987	1.47861	291.987	0.496164	291.987	1.50526
289.988	1.88432	289.988	1.88151	289.988	1.86022	289.988	1.85643	289.988	0.584573	289.988	1.86853
287.988	2.15479	287.988	2.17906	287.988	2.10305	287.988	2.19907	287.988	0.711481	287.988	2.12491
285.987	2.43947	285.987	2.49903	285.987	2.44135	285.987	2.52408	285.987	0.817794	285.987	2.42982
283.986	2.66632	283.986	2.70533	283.986	2.64463	283.986	2.8201	283.986	0.938484	283.986	2.6581
281.984	2.79837	281.984	2.82463	281.984	2.80659	281.984	2.91653	281.984	1.02662	281.984	2.73042
279.983	2.86053	279.983	2.87949	279.983	2.93017	279.983	3.02458	279.983	1.13099	279.983	2.81763
278.019	2.87131	278.019	2.87588	278.019	2.92658	278.019	3.062	278.019	1.22556	278.019	2.80964
276.017	2.8153	276.017	2.80751	276.017	2.83366	276.017	3.00403	276.017	1.30352	276.017	2.75268
274.013	2.6746	274.013	2.67772	274.013	2.73284	274.013	2.91022	274.013	1.38463	274.013	2.63629
272.01	2.55477	272.01	2.54926	272.01	2.60055	272.01	2.78457	272.01	1.47432	272.01	2.51717
270.006	2.3531	270.006	2.35312	270.006	2.42231	270.006	2.55329	270.006	1.58278	270.006	2.33695
268.001	2.16279	268.001	2.13026	268.001	2.16885	268.001	2.3099	268.001	1.71551	268.001	2.14017
265.996	1.93793	265.996	1.93346	265.996	1.98852	265.996	2.09452	265.996	1.82034	265.996	1.93135
263.991	1.72126	263.991	1.732	263.991	1.77553	263.991	1.86888	263.991	1.85858	263.991	1.71594
261.985	1.54884	261.985	1.52116	261.985	1.58524	261.985	1.6793	261.985	1.85281	261.985	1.53895
260.018	1.40626	260.018	1.39582	260.018	1.44824	260.018	1.52832	260.018	1.82204	260.018	1.41483
258.012	1.22646	258.012	1.21975	258.012	1.28307	258.012	1.36092	258.012	1.75422	258.012	1.26756
256.005	1.09292	256.005	1.0862	256.005	1.14082	256.005	1.21742	256.005	1.69333	256.005	1.13567
253.998	1.00515	253.998	1.00221	253.998	1.05319	253.998	1.12686	253.998	1.64858	253.998	1.05455
251.99	0.950956	251.99	0.946407	251.99	0.998119	251.99	1.06946	251.99	1.61002	251.99	1.01011
249.982	0.940525	249.982	0.935701	249.982	0.987606	249.982	1.04714	249.982	1.56015	249.982	1.00586
248.012	0.989381	248.012	0.994196	248.012	1.03568	248.012	1.09954	248.012	1.52582	248.012	1.06281
246.004	1.10937	246.004	1.13472	246.004	1.16742	246.004	1.22863	246.004	1.52593	246.004	1.208
243.994	1.47274	243.994	1.46087	243.994	1.49085	243.994	1.50607	243.994	1.54404	243.994	1.49085
241.985	1.91974	241.985	1.92814	241.985	1.93018	241.985	1.94384	241.985	1.6027	241.985	1.97185
240.014	2.60692	240.014	2.61719	240.014	2.62754	240.014	2.74155	240.014	1.73604	240.014	2.71431
238.003	3.19823	238.003	3.24071	238.003	3.33194	238.003	3.34821	238.003	1.95294	238.003	3.43692
235.993	3.75213	235.993	3.75902	235.993	3.78909	235.993	3.98242	235.993	2.29442	235.993	3.87189
233.981	10	233.981	3.90956	233.981	10	233.981	10	233.981	2.70327	233.981	10
232.009	10	232.009	10	232.009	10	232.009	10	232.009	3.20867	232.009	10
229.997	10	229.997	10	229.997	10	229.997	10	229.997	4.40581	229.997	10
227.985	3.35658	227.985	2.89984	227.985	3.13769	227.985	3.63081	227.985	2.98675	227.985	3.32133
226.012	10	226.012	10	226.012	10	226.012	10	226.012	10	226.012	10
223.999	10	223.999	10	223.999	10	223.999	10	223.999	10	223.999	10
221.986	10	221.986	10	221.986	10	221.986	10	221.986	10	221.986	10
220.012	10	220.012	10	220.012	10	220.012	10	220.012	10	220.012	10
217.998	10	217.998	10	217.998	10	217.998	10	217.998	10	217.998	10
215.983	10	215.983	10	215.983	10	215.983	10	215.983	10	215.983	10
214.008	10	214.008	10	214.008	10	214.008	10	214.008	10	214.008	10
211.993	3.42507	211.993	3.50988	211.993	3.42243	211.993	3.34783	211.993	3.71267	211.993	3.28628
210.017	10	210.017	10	210.017	10	210.017	10	210.017	10	210.017	10
208.002	10	208.002	10	208.002	10	208.002	10	208.002	10	208.002	10
205.986	10	205.986	10	205.986	10	205.986	10	205.986	10	205.986	10
204.009	10	204.009	10	204.009	10	204.009	10	204.009	10	204.009	10
201.992	3.15499	201.992	3.53168	201.992	3.45652	201.992	3.27575	201.992	3.60455	201.992	3.32831
200.015	3.32448	200.015	3.47678	200.015	3.62921	200.015	3.67197	200.015	3.82714	200.015	3.31771

## Sheet: Figure3A_rawdata
	DOPA									Tyr
R2	0	0	1.3325e-06	2.6815e-05	2.1352e-06	7.5634e-06	0	1.0833e-05	2.7828e-06	0.00086844	0.00143103	0.0018229	0.00023043	0.0017222	0.00224279	0.00056096	0.00083361	0.00215014
R2 NrdH	0	0	0	0	2.6443e-06	3.3585e-06	0	0	0	0.00112312	0.00130727	0.00202809	0.00356718	0.00380189	0.00353695	0.00083284	0.00182314	0.00198478
R2 NrdI	7.3456e-05	6.5069e-05	0.00011137	5.1085e-05	8.6083e-05	7.803e-05	0.00010344	0.00011426	8.7208e-05	0.00037069	0.00048535	0.00069247	0.00023017	0.00045095	0.00046918	0.00055071	0.00052817	0.00058306
R2 NrdI NrdH	5.1825e-05	7.2151e-05	5.4215e-05	0.00012344	0.00011858	0.00011277	4.8446e-06	4.0707e-06	3.1859e-06	0.00010612	0.0001304	4.0774e-05	0.00025081	0.0002576	0.00027669	1.5709e-05	2.4133e-05	2.142e-05
R2 R1 NrdI NrdH	4.9721e-05	0.0001301	0.00012808	1.5398e-05	1.7497e-05	1.8092e-05	0.00016795	0.00027714	0.00029682	3.1746e-05	0.00016954	0.00012321	4.0823e-07	3.2249e-05	3.8568e-05	0.00027634	0.00013079	0.00014785

## Sheet: Figure3B_rawdata
R2	R2 NrdH	R2 NrdI	R2 NrdI NrdH	R2 R1 NrdI NrdH
0	0	16.5386	32.8123	61.0316
0	0	11.8218	35.6219	43.4184
0.0730452	0	13.8549	57.0749	50.9702
10.4237	0	18.1633	32.9836	97.4173
0.123827	0.0695029	16.0294	31.5226	35.1724
0.336099	0.0948642	14.2595	28.9561	31.9312
0	0	15.8134	23.571	37.8018
1.28279	0	17.7857	14.433	67.9382
0.129255	0	13.0109	12.9477	66.7506

## Sheet: Figure4_rawdata
Time (min)	MfR2-DOPA	Time (min)	BvR2-tyr	Time (min)	BvR2-DOPA	Time (min)	BvR2-tyr + NrdI	Time (min)	BvR2-DOPA + NrdI
0.00145	1.86364	0.00645	-1.19886	0.00186667	-2.21546	0.00625	-1.12272	0.00416667	-0.98677
0.00811667	1.88268	0.0131167	-1.18978	0.00853333	-2.22152	0.0129167	-1.11138	0.0108333	-0.974595
0.0147833	1.90078	0.0197833	-1.18528	0.0152	-2.22819	0.0195833	-1.10464	0.0175	-0.966243
0.02145	1.9164	0.02645	-1.18741	0.0218667	-2.23687	0.02625	-1.10545	0.0241667	-0.965215
0.0281167	1.92891	0.0331167	-1.19516	0.0285333	-2.24864	0.0329167	-1.11312	0.0308333	-0.971645
0.0347833	1.93885	0.0397833	-1.20546	0.0352	-2.26296	0.0395833	-1.12432	0.0375	-0.982285
0.04145	1.94751	0.04645	-1.21628	0.0418667	-2.27819	0.04625	-1.13636	0.0441667	-0.993826
0.0481167	1.95541	0.0531167	-1.22731	0.0485333	-2.29337	0.0529167	-1.1487	0.0508333	-1.00525
0.0547833	1.96241	0.0597833	-1.23812	0.0552	-2.30839	0.0595833	-1.16105	0.0575	-1.01624
0.06145	1.96882	0.06645	-1.24847	0.0618667	-2.32342	0.06625	-1.17264	0.0641667	-1.02672
0.0681167	1.9751	0.0731167	-1.25874	0.0685333	-2.33857	0.0729167	-1.18362	0.0708333	-1.03708
0.0747833	1.98192	0.0797833	-1.26936	0.0752	-2.35388	0.0795833	-1.19429	0.0775	-1.04762
0.08145	1.98913	0.08645	-1.28012	0.0818667	-2.36926	0.08625	-1.20465	0.0841667	-1.05792
0.0881167	1.99671	0.0931167	-1.29042	0.0885333	-2.38451	0.0929167	-1.21459	0.0908333	-1.0678
0.0947833	2.00449	0.0997833	-1.30012	0.0952	-2.39933	0.0995833	-1.22418	0.0975	-1.07714
0.10145	2.01175	0.10645	-1.3096	0.101867	-2.41367	0.10625	-1.23381	0.104167	-1.086
0.108117	2.01817	0.113117	-1.31901	0.108533	-2.42756	0.112917	-1.24337	0.110833	-1.09428
0.114783	2.02357	0.119783	-1.32819	0.1152	-2.44127	0.119583	-1.25254	0.1175	-1.1022
0.12145	2.0286	0.12645	-1.3372	0.121867	-2.45481	0.12625	-1.26124	0.124167	-1.11012
0.128117	2.03343	0.133117	-1.34632	0.128533	-2.46855	0.132917	-1.26968	0.130833	-1.11784
0.134783	2.03854	0.139783	-1.35558	0.1352	-2.48253	0.139583	-1.278	0.1375	-1.12496
0.14145	2.04454	0.14645	-1.36454	0.141867	-2.49675	0.14625	-1.28591	0.144167	-1.13143
0.148117	2.05169	0.153117	-1.37306	0.148533	-2.51098	0.152917	-1.29347	0.150833	-1.13761
0.154783	2.05933	0.159783	-1.38121	0.1552	-2.52496	0.159583	-1.30079	0.1575	-1.14367
0.16145	2.06676	0.16645	-1.38902	0.161867	-2.53867	0.16625	-1.30797	0.164167	-1.14951
0.168117	2.07377	0.173117	-1.39637	0.168533	-2.55185	0.172917	-1.31506	0.170833	-1.15506
0.174783	2.08063	0.179783	-1.4032	0.1752	-2.56471	0.179583	-1.32187	0.1775	-1.16079
0.18145	2.08754	0.18645	-1.40987	0.181867	-2.57738	0.18625	-1.32876	0.184167	-1.16647
0.188117	2.09428	0.193117	-1.41643	0.188533	-2.58988	0.192917	-1.33588	0.190833	-1.17186
0.194783	2.10084	0.199783	-1.42299	0.1952	-2.60216	0.199583	-1.34328	0.1975	-1.17682
0.20145	2.10746	0.20645	-1.42911	0.201867	-2.61413	0.20625	-1.35063	0.204167	-1.18143
0.208117	2.11411	0.213117	-1.43495	0.208533	-2.626	0.212917	-1.35735	0.210833	-1.18595
0.214783	2.12052	0.219783	-1.44082	0.2152	-2.63826	0.219583	-1.36348	0.2175	-1.19033
0.22145	2.12668	0.22645	-1.44675	0.221867	-2.65078	0.22625	-1.36907	0.224167	-1.19515
0.228117	2.13284	0.233117	-1.45262	0.228533	-2.66331	0.232917	-1.37454	0.230833	-1.20053
0.234783	2.13919	0.239783	-1.45826	0.2352	-2.67574	0.239583	-1.38018	0.2375	-1.20615
0.24145	2.14556	0.24645	-1.46397	0.241867	-2.68815	0.24625	-1.38617	0.244167	-1.21127
0.248117	2.15232	0.253117	-1.46966	0.248533	-2.70045	0.252917	-1.39239	0.250833	-1.21567
0.254783	2.15953	0.259783	-1.47524	0.2552	-2.71226	0.259583	-1.39842	0.2575	-1.21974
0.26145	2.16683	0.26645	-1.48077	0.261867	-2.72389	0.26625	-1.40426	0.264167	-1.22355
0.268117	2.17383	0.273117	-1.48644	0.268533	-2.73578	0.272917	-1.40974	0.270833	-1.22711
0.274783	2.18047	0.279783	-1.49222	0.2752	-2.74796	0.279583	-1.41463	0.2775	-1.23049
0.28145	2.18685	0.28645	-1.4977	0.281867	-2.76036	0.28625	-1.41873	0.284167	-1.23388
0.288117	2.1929	0.293117	-1.50257	0.288533	-2.77289	0.292917	-1.4223	0.290833	-1.23743
0.294783	2.19851	0.299783	-1.50714	0.2952	-2.78547	0.299583	-1.42588	0.2975	-1.24089
0.30145	2.20402	0.30645	-1.51189	0.301867	-2.79783	0.30625	-1.42983	0.304167	-1.24416
0.308117	2.20949	0.313117	-1.51685	0.308533	-2.80981	0.312917	-1.43427	0.310833	-1.24715
0.314783	2.21485	0.319783	-1.52177	0.3152	-2.82133	0.319583	-1.4389	0.3175	-1.25001
0.32145	2.22003	0.32645	-1.52662	0.321867	-2.83232	0.32625	-1.44341	0.324167	-1.2531
0.328117	2.22503	0.333117	-1.53175	0.328533	-2.84304	0.332917	-1.44764	0.330833	-1.25603
0.334783	2.23005	0.339783	-1.53714	0.3352	-2.85371	0.339583	-1.45189	0.3375	-1.25895
0.34145	2.23503	0.34645	-1.54206	0.341867	-2.86427	0.34625	-1.4563	0.344167	-1.26198
0.348117	2.23994	0.353117	-1.54632	0.348533	-2.87464	0.352917	-1.46078	0.350833	-1.26535
0.354783	2.24487	0.359783	-1.54983	0.3552	-2.885	0.359583	-1.46493	0.3575	-1.26862
0.36145	2.2498	0.36645	-1.55301	0.361867	-2.89581	0.36625	-1.46859	0.364167	-1.27107
0.368117	2.25469	0.373117	-1.55617	0.368533	-2.90718	0.372917	-1.47232	0.370833	-1.27307
0.374783	2.25962	0.379783	-1.55926	0.3752	-2.91877	0.379583	-1.47615	0.3775	-1.27515
0.38145	2.26445	0.38645	-1.56249	0.381867	-2.93013	0.38625	-1.47979	0.384167	-1.27743
0.388117	2.26925	0.393117	-1.56552	0.388533	-2.94089	0.392917	-1.48258	0.390833	-1.27954
0.394783	2.27404	0.399783	-1.56847	0.3952	-2.95131	0.399583	-1.48477	0.3975	-1.28152
0.40145	2.27866	0.40645	-1.57159	0.401867	-2.96136	0.40625	-1.48705	0.404167	-1.28391
0.408117	2.28312	0.413117	-1.57478	0.408533	-2.97111	0.412917	-1.48984	0.410833	-1.28652
0.414783	2.2874	0.419783	-1.57821	0.4152	-2.98052	0.419583	-1.49301	0.4175	-1.28898
0.42145	2.29177	0.42645	-1.58138	0.421867	-2.98975	0.42625	-1.49611	0.424167	-1.29098
0.428117	2.2964	0.433117	-1.58458	0.428533	-2.99921	0.432917	-1.49921	0.430833	-1.29265
0.434783	2.30116	0.439783	-1.58796	0.4352	-3.00877	0.439583	-1.50245	0.4375	-1.29399
0.44145	2.30632	0.44645	-1.59143	0.441867	-3.0183	0.44625	-1.50573	0.444167	-1.29522
0.448117	2.31173	0.453117	-1.59459	0.448533	-3.0273	0.452917	-1.50851	0.450833	-1.297
0.454783	2.3172	0.459783	-1.59697	0.4552	-3.03607	0.459583	-1.51071	0.4575	-1.29929
0.46145	2.32238	0.46645	-1.59917	0.461867	-3.04478	0.46625	-1.51273	0.464167	-1.30169
0.468117	2.32703	0.473117	-1.60149	0.468533	-3.05372	0.472917	-1.51496	0.470833	-1.30349
0.474783	2.33151	0.479783	-1.60398	0.4752	-3.06281	0.479583	-1.51749	0.4775	-1.30486
0.48145	2.33562	0.48645	-1.60612	0.481867	-3.07193	0.48625	-1.51997	0.484167	-1.30616
0.488117	2.33939	0.493117	-1.60813	0.488533	-3.08129	0.492917	-1.52213	0.490833	-1.30716
0.494783	2.34293	0.499783	-1.61032	0.4952	-3.09096	0.499583	-1.52406	0.4975	-1.30755
0.50145	2.34664	0.50645	-1.61257	0.501867	-3.10106	0.50625	-1.52586	0.504167	-1.30746
0.508117	2.35098	0.513117	-1.6145	0.508533	-3.11109	0.512917	-1.52756	0.510833	-1.30759
0.514783	2.35533	0.519783	-1.61616	0.5152	-3.12056	0.519583	-1.52896	0.5175	-1.30822
0.52145	2.35966	0.52645	-1.6181	0.521867	-3.12966	0.52625	-1.5303	0.524167	-1.3089
0.528117	2.36395	0.533117	-1.62028	0.528533	-3.13874	0.532917	-1.53197	0.530833	-1.30951
0.534783	2.36827	0.539783	-1.62232	0.5352	-3.14798	0.539583	-1.53381	0.5375	-1.31035
0.54145	2.37261	0.54645	-1.62418	0.541867	-3.15721	0.54625	-1.53567	0.544167	-1.31159
0.548117	2.37659	0.553117	-1.62587	0.548533	-3.16647	0.552917	-1.53733	0.550833	-1.31302
0.554783	2.3806	0.559783	-1.62766	0.5552	-3.1761	0.559583	-1.53875	0.5575	-1.31436
0.56145	2.38501	0.56645	-1.62943	0.561867	-3.18574	0.56625	-1.53995	0.564167	-1.31571
0.568117	2.38973	0.573117	-1.631	0.568533	-3.19487	0.572917	-1.5409	0.570833	-1.31688
0.574783	2.39421	0.579783	-1.63231	0.5752	-3.20338	0.579583	-1.54174	0.5775	-1.31768
0.58145	2.39827	0.58645	-1.63341	0.581867	-3.21147	0.58625	-1.54237	0.584167	-1.31791
0.588117	2.40225	0.593117	-1.63473	0.588533	-3.21939	0.592917	-1.5427	0.590833	-1.31796
0.594783	2.40631	0.599783	-1.63607	0.5952	-3.22716	0.599583	-1.54318	0.5975	-1.31833
0.60145	2.41005	0.60645	-1.63721	0.601867	-3.23485	0.60625	-1.54421	0.604167	-1.31894
0.608117	2.41353	0.613117	-1.63826	0.608533	-3.24259	0.612917	-1.54559	0.610833	-1.31976
0.614783	2.41717	0.619783	-1.63942	0.6152	-3.25017	0.619583	-1.54673	0.6175	-1.32034
0.62145	2.42116	0.62645	-1.64069	0.621867	-3.25788	0.62625	-1.54749	0.624167	-1.32076
0.628117	2.42508	0.633117	-1.64194	0.628533	-3.26571	0.632917	-1.54825	0.630833	-1.32084
0.634783	2.42873	0.639783	-1.64332	0.6352	-3.27361	0.639583	-1.54893	0.6375	-1.32068
0.64145	2.4324	0.64645	-1.64456	0.641867	-3.28148	0.64625	-1.54938	0.644167	-1.32047
0.648117	2.436	0.653117	-1.64536	0.648533	-3.2895	0.652917	-1.54924	0.650833	-1.32009
0.654783	2.43944	0.659783	-1.64589	0.6552	-3.29791	0.659583	-1.54873	0.6575	-1.31978
0.66145	2.44254	0.66645	-1.64658	0.661867	-3.30616	0.66625	-1.54825	0.664167	-1.3198
0.668117	2.44578	0.673117	-1.64747	0.668533	-3.31399	0.672917	-1.54829	0.670833	-1.32021
0.674783	2.44916	0.679783	-1.64825	0.6752	-3.32157	0.679583	-1.54896	0.6775	-1.32068
0.68145	2.4524	0.68645	-1.6491	0.681867	-3.32903	0.68625	-1.54968	0.684167	-1.32085
0.688117	2.45579	0.693117	-1.65034	0.688533	-3.33625	0.692917	-1.55016	0.690833	-1.32077
0.694783	2.45961	0.699783	-1.65176	0.6952	-3.34319	0.699583	-1.55073	0.6975	-1.32079
0.70145	2.46353	0.70645	-1.65284	0.701867	-3.35035	0.70625	-1.55149	0.704167	-1.32106
0.708117	2.46692	0.713117	-1.65346	0.708533	-3.35786	0.712917	-1.55225	0.710833	-1.32174
0.714783	2.4699	0.719783	-1.65388	0.7152	-3.36543	0.719583	-1.55287	0.7175	-1.32255
0.72145	2.47294	0.72645	-1.65429	0.721867	-3.37312	0.72625	-1.5536	0.724167	-1.32325
0.728117	2.47598	0.733117	-1.65482	0.728533	-3.38113	0.732917	-1.55473	0.730833	-1.32366
0.734783	2.47875	0.739783	-1.65584	0.7352	-3.3894	0.739583	-1.55591	0.7375	-1.32395
0.74145	2.48159	0.74645	-1.65727	0.741867	-3.39774	0.74625	-1.55704	0.744167	-1.32407
0.748117	2.48473	0.753117	-1.65894	0.748533	-3.40614	0.752917	-1.55827	0.750833	-1.32409
0.754783	2.48808	0.759783	-1.6605	0.7552	-3.41479	0.759583	-1.55916	0.7575	-1.32413
0.76145	2.4913	0.76645	-1.66223	0.761867	-3.42365	0.76625	-1.55943	0.764167	-1.3244
0.768117	2.49445	0.773117	-1.66392	0.768533	-3.43242	0.772917	-1.55932	0.770833	-1.32531
0.774783	2.4977	0.779783	-1.66536	0.7752	-3.44107	0.779583	-1.55944	0.7775	-1.32668
0.78145	2.50112	0.78645	-1.66655	0.781867	-3.44928	0.78625	-1.56	0.784167	-1.32845
0.788117	2.50469	0.793117	-1.66773	0.788533	-3.45699	0.792917	-1.56075	0.790833	-1.33011
0.794783	2.50817	0.799783	-1.66927	0.7952	-3.46457	0.799583	-1.5619	0.7975	-1.33173
0.80145	2.51158	0.80645	-1.67102	0.801867	-3.47244	0.80625	-1.56378	0.804167	-1.33327
0.808117	2.51491	0.813117	-1.67292	0.808533	-3.48107	0.812917	-1.56608	0.810833	-1.33493
0.814783	2.51824	0.819783	-1.67499	0.8152	-3.49046	0.819583	-1.56832	0.8175	-1.33678
0.82145	2.5214	0.82645	-1.67724	0.821867	-3.50052	0.82625	-1.57035	0.824167	-1.33878
0.828117	2.52432	0.833117	-1.67949	0.828533	-3.51118	0.832917	-1.57207	0.830833	-1.34093
0.834783	2.52721	0.839783	-1.68171	0.8352	-3.52181	0.839583	-1.57356	0.8375	-1.34306
0.84145	2.53031	0.84645	-1.68379	0.841867	-3.53217	0.84625	-1.57488	0.844167	-1.34544
0.848117	2.53345	0.853117	-1.68616	0.848533	-3.54166	0.852917	-1.57646	0.850833	-1.34774
0.854783	2.53653	0.859783	-1.68893	0.8552	-3.55028	0.859583	-1.57864	0.8575	-1.3498
0.86145	2.53969	0.86645	-1.69226	0.861867	-3.5584	0.86625	-1.58125	0.864167	-1.35145
0.868117	2.54285	0.873117	-1.6958	0.868533	-3.56653	0.872917	-1.58399	0.870833	-1.353
0.874783	2.54594	0.879783	-1.69923	0.8752	-3.57509	0.879583	-1.58668	0.8775	-1.3549
0.88145	2.54883	0.88645	-1.70267	0.881867	-3.58409	0.88625	-1.58938	0.884167	-1.35707
0.888117	2.55201	0.893117	-1.70627	0.888533	-3.59368	0.892917	-1.59218	0.890833	-1.35965
0.894783	2.55534	0.899783	-1.71001	0.8952	-3.60382	0.899583	-1.59498	0.8975	-1.36249
0.90145	2.55851	0.90645	-1.71352	0.901867	-3.61426	0.90625	-1.59751	0.904167	-1.36539
0.908117	2.56189	0.913117	-1.71718	0.908533	-3.62447	0.912917	-1.59997	0.910833	-1.36822
0.914783	2.56573	0.919783	-1.72137	0.9152	-3.6346	0.919583	-1.60248	0.9175	-1.3707
0.92145	2.56988	0.92645	-1.72604	0.921867	-3.64473	0.92625	-1.60516	0.924167	-1.37308
0.928117	2.57368	0.933117	-1.73055	0.928533	-3.65508	0.932917	-1.608	0.930833	-1.37553
0.934783	2.57715	0.939783	-1.73457	0.9352	-3.66546	0.939583	-1.61107	0.9375	-1.37822
0.94145	2.58061	0.94645	-1.73821	0.941867	-3.67597	0.94625	-1.61454	0.944167	-1.38112
0.948117	2.58371	0.953117	-1.74172	0.948533	-3.68704	0.952917	-1.61824	0.950833	-1.38407
0.954783	2.58657	0.959783	-1.74519	0.9552	-3.69841	0.959583	-1.62221	0.9575	-1.38717
0.96145	2.5892	0.96645	-1.74869	0.961867	-3.70982	0.96625	-1.6264	0.964167	-1.39043
0.968117	2.59182	0.973117	-1.75247	0.968533	-3.7209	0.972917	-1.63072	0.970833	-1.39365
0.974783	2.59448	0.979783	-1.75646	0.9752	-3.73181	0.979583	-1.63469	0.9775	-1.39678
0.98145	2.59738	0.98645	-1.7609	0.981867	-3.74243	0.98625	-1.63812	0.984167	-1.40002
0.988117	2.60098	0.993117	-1.76558	0.988533	-3.75263	0.992917	-1.64114	0.990833	-1.40347
0.994783	2.60463	0.999783	-1.77042	0.9952	-3.76245	0.999583	-1.64408	0.9975	-1.40721
1.00145	2.60804	1.00645	-1.77516	1.00187	-3.77217	1.00625	-1.6472	1.00417	-1.41108
1.00812	2.61131	1.01312	-1.77968	1.00853	-3.78232	1.01292	-1.65068	1.01083	-1.41496
1.01478	2.61473	1.01978	-1.7843	1.0152	-3.79305	1.01958	-1.65466	1.0175	-1.41855
1.02145	2.61836	1.02645	-1.78883	1.02187	-3.80471	1.02625	-1.65908	1.02417	-1.42153
1.02812	2.62196	1.03312	-1.79318	1.02853	-3.81704	1.03292	-1.66368	1.03083	-1.42433
1.03478	2.62596	1.03978	-1.79721	1.0352	-3.82988	1.03958	-1.66813	1.0375	-1.42707
1.04145	2.63056	1.04645	-1.80118	1.04187	-3.84274	1.04625	-1.67233	1.04417	-1.43
1.04812	2.63533	1.05312	-1.8053	1.04853	-3.85524	1.05292	-1.67641	1.05083	-1.4332
1.05478	2.63997	1.05978	-1.80965	1.0552	-3.86717	1.05958	-1.68043	1.0575	-1.43676
1.06145	2.64414	1.06645	-1.81418	1.06187	-3.87835	1.06625	-1.68432	1.06417	-1.44085
1.06812	2.64787	1.07312	-1.81904	1.06853	-3.88914	1.07292	-1.68841	1.07083	-1.44519
1.07478	2.65107	1.07978	-1.82432	1.0752	-3.89966	1.07958	-1.69282	1.0775	-1.44962
1.08145	2.65408	1.08645	-1.82984	1.08187	-3.91031	1.08625	-1.69734	1.08417	-1.45376
1.08812	2.65744	1.09312	-1.83528	1.08853	-3.92111	1.09292	-1.70122	1.09083	-1.45748
1.09478	2.66138	1.09978	-1.84049	1.0952	-3.93222	1.09958	-1.7046	1.0975	-1.46101
1.10145	2.66594	1.10645	-1.84579	1.10187	-3.94373	1.10625	-1.70838	1.10417	-1.46475
1.10812	2.67093	1.11312	-1.85139	1.10853	-3.95535	1.11292	-1.71267	1.11083	-1.46864
1.11478	2.67623	1.11978	-1.85673	1.1152	-3.96699	1.11958	-1.71733	1.1175	-1.47241
1.12145	2.68159	1.12645	-1.86151	1.12187	-3.97862	1.12625	-1.72187	1.12417	-1.47583
1.12812	2.68718	1.13312	-1.86574	1.12853	-3.99029	1.13292	-1.7266	1.13083	-1.47878
1.13478	2.69262	1.13978	-1.87001	1.1352	-4.00203	1.13958	-1.73143	1.1375	-1.48156
1.14145	2.69765	1.14645	-1.87436	1.14187	-4.01382	1.14625	-1.736	1.14417	-1.48431
1.14812	2.70203	1.15312	-1.8786	1.14853	-4.02552	1.15292	-1.74018	1.15083	-1.48729
1.15478	2.70599	1.15978	-1.88315	1.1552	-4.03708	1.15958	-1.74396	1.1575	-1.49058
1.16145	2.71002	1.16645	-1.88818	1.16187	-4.04873	1.16625	-1.74762	1.16417	-1.49425
1.16812	2.71393	1.17312	-1.89388	1.16853	-4.06069	1.17292	-1.75128	1.17083	-1.49848
1.17478	2.71778	1.17978	-1.89991	1.1752	-4.07298	1.17958	-1.755	1.1775	-1.50274
1.18145	2.72152	1.18645	-1.90637	1.18187	-4.08547	1.18625	-1.75892	1.18417	-1.50675
1.18812	2.72534	1.19312	-1.91297	1.18853	-4.09872	1.19292	-1.76335	1.19083	-1.51064
1.19478	2.729	1.19978	-1.91979	1.1952	-4.11273	1.19958	-1.7687	1.1975	-1.51481
1.20145	2.73179	1.20645	-1.92711	1.20187	-4.12758	1.20625	-1.77501	1.20417	-1.51959
1.20812	2.73325	1.21312	-1.93545	1.20853	-4.14369	1.21292	-1.78245	1.21083	-1.52513
1.21478	2.73263	1.21978	-1.94546	1.2152	-4.16172	1.21958	-1.79182	1.2175	-1.53207
1.22145	2.72901	1.22645	-1.95803	1.22187	-4.18296	1.22625	-1.80408	1.22417	-1.54116
1.22812	2.72104	1.23312	-1.97514	1.22853	-4.20878	1.23292	-1.82032	1.23083	-1.55339
1.23478	2.70719	1.23978	-1.99893	1.2352	-4.24202	1.23958	-1.84156	1.2375	-1.57008
1.24145	2.6849	1.24645	-2.03232	1.24187	-4.28608	1.24625	-1.87036	1.24417	-1.59314
1.24812	2.65076	1.25312	-2.07862	1.24853	-4.34466	1.25292	-1.90993	1.25083	-1.62549
1.25478	2.60171	1.25978	-2.14103	1.2552	-4.42173	1.25958	-1.96373	1.2575	-1.67041
1.26145	2.53569	1.26645	-2.22189	1.26187	-4.52089	1.26625	-2.03451	1.26417	-1.73107
1.26812	2.45237	1.27312	-2.32125	1.26853	-4.64514	1.27292	-2.12353	1.27083	-1.80965
1.27478	2.35333	1.27978	-2.43593	1.2752	-4.79408	1.27958	-2.22986	1.2775	-1.90653
1.28145	2.245	1.28645	-2.55802	1.28187	-4.96185	1.28625	-2.34815	1.28417	-2.01806
1.28812	2.13852	1.29312	-2.67497	1.28853	-5.13604	1.29292	-2.46804	1.29083	-2.1351
1.29478	2.04794	1.29978	-2.77214	1.2952	-5.29893	1.29958	-2.57448	1.2975	-2.24395
1.30145	1.98711	1.30645	-2.83559	1.30187	-5.43111	1.30625	-2.65212	1.30417	-2.3291
1.30812	1.96606	1.31312	-2.85575	1.30853	-5.5148	1.31292	-2.6889	1.31083	-2.3775
1.31478	1.98901	1.31978	-2.8302	1.3152	-5.53895	1.31958	-2.67974	1.3175	-2.3815
1.32145	2.05237	1.32645	-2.76502	1.32187	-5.50243	1.32625	-2.6274	1.32417	-2.34153
1.32812	2.14616	1.33312	-2.67294	1.32853	-5.41479	1.33292	-2.54236	1.33083	-2.26621
1.33478	2.25703	1.33978	-2.56923	1.3352	-5.29373	1.33958	-2.44002	1.3375	-2.16978
1.34145	2.3712	1.34645	-2.46814	1.34187	-5.15945	1.34625	-2.33605	1.34417	-2.06824
1.34812	2.47774	1.35312	-2.38029	1.34853	-5.03014	1.35292	-2.24294	1.35083	-1.97472
1.35478	2.56995	1.35978	-2.31098	1.3552	-4.9181	1.35958	-2.16737	1.3575	-1.89752
1.36145	2.64581	1.36645	-2.26018	1.36187	-4.82896	1.36625	-2.11065	1.36417	-1.83934
1.36812	2.70633	1.37312	-2.2245	1.36853	-4.76245	1.37292	-2.06984	1.37083	-1.79861
1.37478	2.75434	1.37978	-2.1995	1.3752	-4.7143	1.37958	-2.04052	1.3775	-1.77111
1.38145	2.79338	1.38645	-2.18061	1.38187	-4.67888	1.38625	-2.01793	1.38417	-1.75194
1.38812	2.82733	1.39312	-2.16374	1.38853	-4.65056	1.39292	-1.99798	1.39083	-1.73672
1.39478	2.85968	1.39978	-2.1456	1.3952	-4.62483	1.39958	-1.97753	1.3975	-1.72202
1.40145	2.89357	1.40645	-2.12388	1.40187	-4.59803	1.40625	-1.95381	1.40417	-1.70584
1.40812	2.93245	1.41312	-2.09633	1.40853	-4.56705	1.41292	-1.92447	1.41083	-1.68658
1.41478	2.97881	1.41978	-2.06146	1.4152	-4.52909	1.41958	-1.88743	1.4175	-1.66315
1.42145	3.03401	1.42645	-2.01978	1.42187	-4.48279	1.42625	-1.84233	1.42417	-1.63489
1.42812	3.09695	1.43312	-1.97379	1.42853	-4.42923	1.43292	-1.7909	1.43083	-1.60258
1.43478	3.16536	1.43978	-1.92694	1.4352	-4.37181	1.43958	-1.73673	1.4375	-1.5682
1.44145	3.23544	1.44645	-1.88256	1.44187	-4.31481	1.44625	-1.6844	1.44417	-1.53393
1.44812	3.30234	1.45312	-1.84366	1.44853	-4.26233	1.45292	-1.63768	1.45083	-1.50153
1.45478	3.36319	1.45978	-1.81145	1.4552	-4.21714	1.45958	-1.5984	1.4575	-1.47247
1.46145	3.41905	1.46645	-1.78371	1.46187	-4.1788	1.46625	-1.56561	1.46417	-1.44713
1.46812	3.47494	1.47312	-1.75532	1.46853	-4.14252	1.47292	-1.53488	1.47083	-1.42378
1.47478	3.53549	1.47978	-1.72111	1.4752	-4.1005	1.47958	-1.49973	1.4775	-1.3988
1.48145	3.60255	1.48645	-1.67932	1.48187	-4.04745	1.48625	-1.45544	1.48417	-1.36845
1.48812	3.67437	1.49312	-1.63312	1.48853	-3.98485	1.49292	-1.40361	1.49083	-1.33228
1.49478	3.74585	1.49978	-1.58831	1.4952	-3.92041	1.49958	-1.35135	1.4975	-1.29279
1.50145	3.80843	1.50645	-1.55153	1.50187	-3.86401	1.50625	-1.30667	1.50417	-1.25451
1.50812	3.85206	1.51312	-1.52919	1.50853	-3.82519	1.51292	-1.27657	1.51083	-1.22218
1.51478	3.87048	1.51978	-1.52589	1.5152	-3.81202	1.51958	-1.26627	1.5175	-1.20062
1.52145	3.86403	1.52645	-1.54188	1.52187	-3.82818	1.52625	-1.27792	1.52417	-1.19335
1.52812	3.83878	1.53312	-1.57239	1.52853	-3.86947	1.53292	-1.30736	1.53083	-1.20027
1.53478	3.80187	1.53978	-1.61134	1.5352	-3.92661	1.53958	-1.34636	1.5375	-1.21778
1.54145	3.75946	1.54645	-1.65372	1.54187	-3.99113	1.54625	-1.38835	1.54417	-1.24092
1.54812	3.71685	1.55312	-1.69611	1.54853	-4.05835	1.55292	-1.42964	1.55083	-1.26504
1.55478	3.67792	1.55978	-1.73546	1.5552	-4.1257	1.55958	-1.4682	1.5575	-1.28568
1.56145	3.64508	1.56645	-1.76945	1.56187	-4.191	1.56625	-1.50127	1.56417	-1.29931
1.56812	3.61949	1.57312	-1.79607	1.56853	-4.25266	1.57292	-1.52696	1.57083	-1.30365
1.57478	3.60249	1.57978	-1.81442	1.5752	-4.30901	1.57958	-1.54451	1.5775	-1.29801
1.58145	3.59541	1.58645	-1.82462	1.58187	-4.35811	1.58625	-1.55313	1.58417	-1.28271
1.58812	3.59872	1.59312	-1.82739	1.58853	-4.39793	1.59292	-1.5528	1.59083	-1.25952
1.59478	3.61098	1.59978	-1.82415	1.5952	-4.4276	1.59958	-1.54415	1.5975	-1.2308
1.60145	3.6298	1.60645	-1.81672	1.60187	-4.44754	1.60625	-1.52966	1.60417	-1.19898
1.60812	3.65149	1.61312	-1.80746	1.60853	-4.45937	1.61292	-1.51211	1.61083	-1.16663
1.61478	3.67234	1.61978	-1.7981	1.6152	-4.46579	1.61958	-1.49391	1.6175	-1.13664
1.62145	3.68961	1.62645	-1.78934	1.62187	-4.46936	1.62625	-1.47742	1.62417	-1.11113
1.62812	3.70167	1.63312	-1.78172	1.62853	-4.47175	1.63292	-1.46416	1.63083	-1.0909
1.63478	3.70849	1.63978	-1.7757	1.6352	-4.47361	1.63958	-1.45499	1.6375	-1.07584
1.64145	3.71009	1.64645	-1.77128	1.64187	-4.47546	1.64625	-1.44962	1.64417	-1.06592
1.64812	3.70774	1.65312	-1.76795	1.64853	-4.47794	1.65292	-1.44769	1.65083	-1.06046
1.65478	3.70263	1.65978	-1.76477	1.6552	-4.48095	1.65958	-1.4484	1.6575	-1.05774
1.66145	3.69608	1.66645	-1.76124	1.66187	-4.48401	1.66625	-1.44997	1.66417	-1.05543
1.66812	3.68973	1.67312	-1.75629	1.66853	-4.48629	1.67292	-1.44964	1.67083	-1.0507
1.67478	3.68567	1.67978	-1.748	1.6752	-4.48701	1.67958	-1.44519	1.6775	-1.04089
1.68145	3.68588	1.68645	-1.73479	1.68187	-4.48503	1.68625	-1.4355	1.68417	-1.0229
1.68812	3.69094	1.69312	-1.71579	1.68853	-4.4792	1.69292	-1.41955	1.69083	-0.993289
1.69478	3.70123	1.69978	-1.69101	1.6952	-4.46885	1.69958	-1.39624	1.6975	-0.949219
1.70145	3.717	1.70645	-1.66027	1.70187	-4.45371	1.70625	-1.365	1.70417	-0.888929
1.70812	3.73805	1.71312	-1.62385	1.70853	-4.43387	1.71292	-1.32683	1.71083	-0.812233
1.71478	3.76309	1.71978	-1.58348	1.7152	-4.40979	1.71958	-1.28349	1.7175	-0.720195
1.72145	3.78997	1.72645	-1.54132	1.72187	-4.38269	1.72625	-1.23683	1.72417	-0.615396
1.72812	3.8172	1.73312	-1.49987	1.72853	-4.35463	1.73292	-1.18929	1.73083	-0.502862
1.73478	3.84337	1.73978	-1.4614	1.7352	-4.32783	1.73958	-1.14427	1.7375	-0.389099
1.74145	3.86691	1.74645	-1.42823	1.74187	-4.30399	1.74625	-1.1051	1.74417	-0.281453
1.74812	3.88566	1.75312	-1.40305	1.74853	-4.28482	1.75292	-1.07454	1.75083	-0.187531
1.75478	3.89784	1.75978	-1.38796	1.7552	-4.27174	1.75958	-1.05508	1.7575	-0.115
1.76145	3.90293	1.76645	-1.38474	1.76187	-4.26622	1.76625	-1.04858	1.76417	-0.0706166
1.76812	3.90069	1.77312	-1.39354	1.76853	-4.26875	1.77292	-1.05606	1.77083	-0.0585094
1.77478	3.89114	1.77978	-1.41345	1.7752	-4.27933	1.77958	-1.07668	1.7775	-0.0794306
1.78145	3.87457	1.78645	-1.44292	1.78187	-4.29773	1.78625	-1.10885	1.78417	-0.130504
1.78812	3.85264	1.79312	-1.47985	1.78853	-4.32316	1.79292	-1.15018	1.79083	-0.2065
1.79478	3.82736	1.79978	-1.52198	1.7952	-4.35444	1.79958	-1.19753	1.7975	-0.300571
1.80145	3.80056	1.80645	-1.5664	1.80187	-4.38937	1.80625	-1.24758	1.80417	-0.405289
1.80812	3.77361	1.81312	-1.61075	1.80853	-4.42581	1.81292	-1.29735	1.81083	-0.512958
1.81478	3.74782	1.81978	-1.65293	1.8152	-4.46172	1.81958	-1.34479	1.8175	-0.616856
1.82145	3.72446	1.82645	-1.69188	1.82187	-4.49571	1.82625	-1.38851	1.82417	-0.71279
1.82812	3.704	1.83312	-1.72689	1.82853	-4.52703	1.83292	-1.42757	1.83083	-0.798754
1.83478	3.68662	1.83978	-1.75729	1.8352	-4.55509	1.83958	-1.46171	1.8375	-0.874147
1.84145	3.6719	1.84645	-1.78309	1.84187	-4.57975	1.84625	-1.49159	1.84417	-0.938751
1.84812	3.65964	1.85312	-1.80483	1.84853	-4.60104	1.85292	-1.51784	1.85083	-0.993192
1.85478	3.64947	1.85978	-1.82378	1.8552	-4.61956	1.85958	-1.54097	1.8575	-1.03889
1.86145	3.64087	1.86645	-1.84077	1.86187	-4.63586	1.86625	-1.56146	1.86417	-1.07774
1.86812	3.63312	1.87312	-1.85626	1.86853	-4.64997	1.87292	-1.58029	1.87083	-1.11108
1.87478	3.62539	1.87978	-1.87087	1.8752	-4.66163	1.87958	-1.59853	1.8775	-1.13989
1.88145	3.6175	1.88645	-1.88486	1.88187	-4.67056	1.88625	-1.61657	1.88417	-1.16497
1.88812	3.60928	1.89312	-1.89781	1.88853	-4.6773	1.89292	-1.63465	1.89083	-1.18684
1.89478	3.60082	1.89978	-1.90885	1.8952	-4.68262	1.89958	-1.65265	1.8975	-1.20553
1.90145	3.59236	1.90645	-1.91709	1.90187	-4.68802	1.90625	-1.66993	1.90417	-1.22029
1.90812	3.58433	1.91312	-1.92206	1.90853	-4.69533	1.91292	-1.68502	1.91083	-1.23135
1.91478	3.57713	1.91978	-1.92367	1.9152	-4.70749	1.91958	-1.6961	1.9175	-1.23928
1.92145	3.57077	1.92645	-1.92277	1.92187	-4.72785	1.92625	-1.7018	1.92417	-1.24504
1.92812	3.56574	1.93312	-1.92144	1.92853	-4.75857	1.93292	-1.70162	1.93083	-1.25005
1.93478	3.5627	1.93978	-1.92241	1.9352	-4.79978	1.93958	-1.69643	1.9375	-1.25632
1.94145	3.56213	1.94645	-1.92813	1.94187	-4.84941	1.94625	-1.68826	1.94417	-1.26594
1.94812	3.56425	1.95312	-1.93989	1.94853	-4.90489	1.95292	-1.67988	1.95083	-1.27954
1.95478	3.56918	1.95978	-1.95758	1.9552	-4.96336	1.95958	-1.67438	1.9575	-1.29661
1.96145	3.57748	1.96645	-1.9798	1.96187	-5.02165	1.96625	-1.67406	1.96417	-1.31609
1.96812	3.58949	1.97312	-2.00429	1.96853	-5.07705	1.97292	-1.67979	1.97083	-1.33649
1.97478	3.605	1.97978	-2.0289	1.9752	-5.12823	1.97958	-1.6906	1.9775	-1.35662
1.98145	3.62368	1.98645	-2.05217	1.98187	-5.17584	1.98625	-1.70477	1.98417	-1.37555
1.98812	3.64511	1.99312	-2.07324	1.98853	-5.22117	1.99292	-1.72061	1.99083	-1.39272
1.99478	3.66932	1.99978	-2.0916	1.9952	-5.26524	1.99958	-1.73641	1.9975	-1.40814
2.00145	3.69594	2.00645	-2.10761	2.00187	-5.30916	2.00625	-1.75062	2.00417	-1.42174
2.00812	3.72426	2.01312	-2.12209	2.00853	-5.35479	2.01292	-1.76243	2.01083	-1.43389
2.01478	3.75361	2.01978	-2.13561	2.0152	-5.40505	2.01958	-1.77222	2.0175	-1.44446
2.02145	3.78358	2.02645	-2.14821	2.02187	-5.46427	2.02625	-1.7809	2.02417	-1.45422
2.02812	3.81367	2.03312	-2.16035	2.02853	-5.5377	2.03292	-1.78895	2.03083	-1.4671
2.03478	3.84312	2.03978	-2.17489	2.0352	-5.62956	2.03958	-1.79622	2.0375	-1.48901
2.04145	3.87072	2.04645	-2.19697	2.04187	-5.7409	2.04625	-1.80277	2.04417	-1.52521
2.04812	3.89583	2.05312	-2.23176	2.04853	-5.86934	2.05292	-1.81109	2.05083	-1.57765
2.05478	3.91793	2.05978	-2.28199	2.0552	-6.01043	2.05958	-1.82613	2.0575	-1.64574
2.06145	3.9364	2.06645	-2.34745	2.06187	-6.15763	2.06625	-1.85324	2.06417	-1.72727
2.06812	3.95051	2.07312	-2.42666	2.06853	-6.3035	2.07292	-1.89542	2.07083	-1.81656
2.07478	3.95966	2.07978	-2.5162	2.0752	-6.44179	2.07958	-1.95277	2.0775	-1.90599
2.08145	3.96418	2.08645	-2.61021	2.08187	-6.56939	2.08625	-2.02411	2.08417	-1.98915
2.08812	3.96445	2.09312	-2.70229	2.08853	-6.68572	2.09292	-2.10611	2.09083	-2.06341
2.09478	3.96112	2.09978	-2.78825	2.0952	-6.79155	2.09958	-2.19299	2.0975	-2.12911
2.10145	3.95456	2.10645	-2.8673	2.10187	-6.88798	2.10625	-2.27856	2.10417	-2.18694
2.10812	3.94593	2.11312	-2.93957	2.10853	-6.97602	2.11292	-2.35877	2.11083	-2.23752
2.11478	3.93652	2.11978	-3.00519	2.1152	-7.05633	2.11958	-2.43281	2.1175	-2.28171
2.12145	3.92747	2.12645	-3.06451	2.12187	-7.12992	2.12625	-2.50085	2.12417	-2.32045
2.12812	3.91908	2.13312	-3.11831	2.12853	-7.19742	2.13292	-2.56302	2.13083	-2.35472
2.13478	3.91158	2.13978	-3.16738	2.1352	-7.2595	2.13958	-2.61924	2.1375	-2.38524
2.14145	3.90555	2.14645	-3.21177	2.14187	-7.31656	2.14625	-2.66929	2.14417	-2.41261
2.14812	3.90119	2.15312	-3.25189	2.14853	-7.36906	2.15292	-2.71371	2.15083	-2.43701
2.15478	3.89812	2.15978	-3.28843	2.1552	-7.41745	2.15958	-2.75296	2.1575	-2.45854
2.16145	3.89582	2.16645	-3.32206	2.16187	-7.4615	2.16625	-2.78755	2.16417	-2.47763
2.16812	3.89481	2.17312	-3.3532	2.16853	-7.50184	2.17292	-2.81806	2.17083	-2.49466
2.17478	3.89502	2.17978	-3.38182	2.1752	-7.53897	2.17958	-2.8454	2.1775	-2.50993
2.18145	3.89592	2.18645	-3.40834	2.18187	-7.57343	2.18625	-2.87064	2.18417	-2.52365
2.18812	3.89686	2.19312	-3.4331	2.18853	-7.60557	2.19292	-2.89391	2.19083	-2.53685
2.19478	3.89814	2.19978	-3.45658	2.1952	-7.63598	2.19958	-2.91531	2.1975	-2.55036
2.20145	3.90016	2.20645	-3.47913	2.20187	-7.66557	2.20625	-2.93519	2.20417	-2.56428
2.20812	3.90228	2.21312	-3.50066	2.20853	-7.69421	2.21292	-2.95429	2.21083	-2.5784
2.21478	3.90429	2.21978	-3.52143	2.2152	-7.72176	2.21958	-2.9732	2.2175	-2.59237
2.22145	3.90655	2.22645	-3.54145	2.22187	-7.74819	2.22625	-2.99174	2.22417	-2.60641
2.22812	3.90952	2.23312	-3.5609	2.22853	-7.77361	2.23292	-3.0098	2.23083	-2.62056
2.23478	3.91307	2.23978	-3.57947	2.2352	-7.79824	2.23958	-3.02736	2.2375	-2.6349
2.24145	3.91676	2.24645	-3.597	2.24187	-7.82197	2.24625	-3.04487	2.24417	-2.64931
2.24812	3.92075	2.25312	-3.6134	2.24853	-7.84504	2.25292	-3.0624	2.25083	-2.66375
2.25478	3.92491	2.25978	-3.62875	2.2552	-7.86695	2.25958	-3.07942	2.2575	-2.67807
2.26145	3.92905	2.26645	-3.6433	2.26187	-7.88735	2.26625	-3.09561	2.26417	-2.69191
2.26812	3.93335	2.27312	-3.65745	2.26853	-7.9063	2.27292	-3.11128	2.27083	-2.70506
2.27478	3.93821	2.27978	-3.67113	2.2752	-7.92385	2.27958	-3.12693	2.2775	-2.71761
2.28145	3.94383	2.28645	-3.68413	2.28187	-7.9402	2.28625	-3.1424	2.28417	-2.72969
2.28812	3.94993	2.29312	-3.6962	2.28853	-7.95519	2.29292	-3.15723	2.29083	-2.74092
2.29478	3.95638	2.29978	-3.70733	2.2952	-7.96944	2.29958	-3.17096	2.2975	-2.75096
2.30145	3.96315	2.30645	-3.71761	2.30187	-7.9831	2.30625	-3.18355	2.30417	-2.75989
2.30812	3.9703	2.31312	-3.72699	2.30853	-7.99596	2.31292	-3.19482	2.31083	-2.76805
2.31478	3.97789	2.31978	-3.73568	2.3152	-8.00803	2.31958	-3.205	2.3175	-2.77549
2.32145	3.98574	2.32645	-3.74404	2.32187	-8.01919	2.32625	-3.21445	2.32417	-2.78221
2.32812	3.9936	2.33312	-3.75243	2.32853	-8.02974	2.33292	-3.22321	2.33083	-2.78839
2.33478	4.00149	2.33978	-3.76081	2.3352	-8.03977	2.33958	-3.23129	2.3375	-2.79418
2.34145	4.00982	2.34645	-3.76866	2.34187	-8.0492	2.34625	-3.23863	2.34417	-2.79974
2.34812	4.01858	2.35312	-3.77554	2.34853	-8.05804	2.35292	-3.24549	2.35083	-2.80486
2.35478	4.02733	2.35978	-3.78121	2.3552	-8.06604	2.35958	-3.2517	2.3575	-2.80967
2.36145	4.03613	2.36645	-3.7853	2.36187	-8.07305	2.36625	-3.25685	2.36417	-2.81411
2.36812	4.04558	2.37312	-3.78749	2.36853	-8.07881	2.37292	-3.26113	2.37083	-2.81809
2.37478	4.05606	2.37978	-3.78776	2.3752	-8.08299	2.37958	-3.26439	2.3775	-2.82128
2.38145	4.06765	2.38645	-3.78667	2.38187	-8.08544	2.38625	-3.26628	2.38417	-2.82302
2.38812	4.08059	2.39312	-3.78408	2.38853	-8.08583	2.39292	-3.26615	2.39083	-2.82335
2.39478	4.09563	2.39978	-3.77923	2.3952	-8.08349	2.39958	-3.26372	2.3975	-2.82185
2.40145	4.11354	2.40645	-3.77104	2.40187	-8.07782	2.40625	-3.25845	2.40417	-2.81797
2.40812	4.13493	2.41312	-3.75862	2.40853	-8.06788	2.41292	-3.24907	2.41083	-2.81095
2.41478	4.16089	2.41978	-3.74105	2.4152	-8.05297	2.41958	-3.23503	2.4175	-2.80064
2.42145	4.19234	2.42645	-3.71712	2.42187	-8.03226	2.42625	-3.21581	2.42417	-2.78693
2.42812	4.23021	2.43312	-3.68565	2.42853	-8.0048	2.43292	-3.19052	2.43083	-2.76863
2.43478	4.27505	2.43978	-3.64532	2.4352	-7.96925	2.43958	-3.15721	2.4375	-2.74425
2.44145	4.32792	2.44645	-3.59454	2.44187	-7.9236	2.44625	-3.11384	2.44417	-2.71226
2.44812	4.3908	2.45312	-3.5313	2.44853	-7.86599	2.45292	-3.0589	2.45083	-2.67129
2.45478	4.46595	2.45978	-3.45314	2.4552	-7.79421	2.45958	-2.99022	2.4575	-2.61959
2.46145	4.55625	2.46645	-3.35734	2.46187	-7.70608	2.46625	-2.90518	2.46417	-2.55526
2.46812	4.66489	2.47312	-3.24091	2.46853	-7.59897	2.47292	-2.80099	2.47083	-2.47627
2.47478	4.7955	2.47978	-3.10055	2.4752	-7.47016	2.47958	-2.67486	2.4775	-2.38008
2.48145	4.95166	2.48645	-2.93268	2.48187	-7.31694	2.48625	-2.52363	2.48417	-2.26393
2.48812	5.13659	2.49312	-2.73345	2.48853	-7.13626	2.49292	-2.34344	2.49083	-2.12459
2.49478	5.35381	2.49978	-2.49908	2.4952	-6.9245	2.49958	-2.13023	2.4975	-1.95836
2.50145	5.60703	2.50645	-2.22541	2.50187	-6.67714	2.50625	-1.8798	2.50417	-1.76086
2.50812	5.90064	2.51312	-1.90801	2.50853	-6.38924	2.51292	-1.58715	2.51083	-1.52721
2.51478	6.23975	2.51978	-1.54203	2.5152	-6.05605	2.51958	-1.24672	2.5175	-1.25251
2.52145	6.6299	2.52645	-1.12192	2.52187	-5.67231	2.52625	-0.853039	2.52417	-0.931628
2.52812	7.07763	2.53312	-0.641048	2.52853	-5.23207	2.53292	-0.400163	2.53083	-0.559211
2.53478	7.59022	2.53978	-0.0907257	2.5352	-4.72777	2.53958	0.119321	2.5375	-0.128634
2.54145	8.17682	2.54645	0.539847	2.54187	-4.15054	2.54625	0.715226	2.54417	0.368759
2.54812	8.84903	2.55312	1.26471	2.54853	-3.48991	2.55292	1.39973	2.55083	0.944011
2.55478	9.62166	2.55978	2.10111	2.5552	-2.73241	2.55958	2.18831	2.5575	1.61032
2.56145	10.5136	2.56645	3.07027	2.56187	-1.86053	2.56625	3.10091	2.56417	2.38433
2.56812	11.5478	2.57312	4.19896	2.56853	-0.850782	2.57292	4.16324	2.57083	3.28741
2.57478	12.7537	2.57978	5.52012	2.5752	0.325799	2.57958	5.40672	2.5775	4.34679
2.58145	14.1666	2.58645	7.07293	2.58187	1.70337	2.58625	6.86844	2.58417	5.59552
2.58812	15.8263	2.59312	8.90045	2.58853	3.32007	2.59292	8.59016	2.59083	7.07196
2.59478	17.7744	2.59978	11.047	2.5952	5.217	2.59958	10.6159	2.5975	8.81909
2.60145	20.0521	2.60645	13.5558	2.60187	7.43695	2.60625	12.9899	2.60417	10.8829
2.60812	22.6981	2.61312	16.4656	2.60853	10.0203	2.61292	15.7534	2.61083	13.3104
2.61478	25.7437	2.61978	19.805	2.6152	12.9997	2.61958	18.9398	2.6175	16.1443
2.62145	29.207	2.62645	23.5867	2.62187	16.3955	2.62625	22.5697	2.62417	19.4172
2.62812	33.0888	2.63312	27.802	2.62853	20.2117	2.63292	26.6443	2.63083	23.1452
2.63478	37.3696	2.63978	32.4203	2.6352	24.4339	2.63958	31.1422	2.6375	27.3243
2.64145	42.0076	2.64645	37.386	2.64187	29.025	2.64625	36.0176	2.64417	31.927
2.64812	46.9371	2.65312	42.6173	2.64853	33.9228	2.65292	41.198	2.65083	36.8977
2.65478	52.0687	2.65978	48.0053	2.6552	39.0396	2.65958	46.5836	2.6575	42.1495
2.66145	57.2907	2.66645	53.4182	2.66187	44.2653	2.66625	52.0486	2.66417	47.5656
2.66812	62.473	2.67312	58.7084	2.66853	49.4724	2.67292	57.4476	2.67083	53.0046
2.67478	67.4746	2.67978	63.7176	2.6752	54.5195	2.67958	62.6229	2.6775	58.3065
2.68145	72.1486	2.68645	68.2856	2.68187	59.2566	2.68625	67.4113	2.68417	63.299
2.68812	76.3502	2.69312	72.2586	2.68853	63.5332	2.69292	71.6522	2.69083	67.8068
2.69478	79.9434	2.69978	75.5001	2.6952	67.2097	2.69958	75.1982	2.6975	71.665
2.70145	82.8112	2.70645	77.901	2.70187	70.1664	2.70625	77.927	2.70417	74.7329
2.70812	84.8646	2.71312	79.3866	2.70853	72.3089	2.71292	79.7502	2.71083	76.9025
2.71478	86.046	2.71978	79.9197	2.7152	73.5727	2.71958	80.6162	2.7175	78.1033
2.72145	86.3315	2.72645	79.501	2.72187	73.9275	2.72625	80.5123	2.72417	78.3073
2.72812	85.7312	2.73312	78.1696	2.72853	73.3807	2.73292	79.4655	2.73083	77.5319
2.73478	84.289	2.73978	76.0012	2.7352	71.976	2.73958	77.5419	2.7375	75.8389
2.74145	82.0803	2.74645	73.1007	2.74187	69.7878	2.74625	74.8398	2.74417	73.3259
2.74812	79.2041	2.75312	69.5917	2.74853	66.9144	2.75292	71.4801	2.75083	70.1168
2.75478	75.7748	2.75978	65.6083	2.7552	63.4714	2.75958	67.5977	2.7575	66.3528
2.76145	71.9156	2.76645	61.2897	2.76187	59.586	2.76625	63.3338	2.76417	62.1832
2.76812	67.7532	2.77312	56.7723	2.76853	55.3891	2.77292	58.8291	2.77083	57.7565
2.77478	63.411	2.77978	52.1806	2.7752	51.0071	2.77958	54.2149	2.7775	53.2108
2.78145	59.0024	2.78645	47.6227	2.78187	46.5554	2.78625	49.6064	2.78417	48.6675
2.78812	54.6267	2.79312	43.1891	2.78853	42.1355	2.79292	45.1008	2.79083	44.2272
2.79478	50.3675	2.79978	38.9521	2.7952	37.8343	2.79958	40.7754	2.7975	39.9704
2.80145	46.2924	2.80645	34.9657	2.80187	33.7217	2.80625	36.69	2.80417	35.9575
2.80812	42.453	2.81312	31.2658	2.80853	29.8494	2.81292	32.8857	2.81083	32.2284
2.81478	38.8841	2.81978	27.8715	2.8152	26.251	2.81958	29.3862	2.8175	28.8047
2.82145	35.6057	2.82645	24.7885	2.82187	22.9453	2.82625	26.2007	2.82417	25.6931
2.82812	32.6246	2.83312	22.0126	2.82853	19.9399	2.83292	23.3266	2.83083	22.8895
2.83478	29.9384	2.83978	19.532	2.8352	17.2327	2.83958	20.7537	2.8375	20.382
2.84145	27.5367	2.84645	17.3296	2.84187	14.8128	2.84625	18.4654	2.84417	18.1532
2.84812	25.4035	2.85312	15.3833	2.84853	12.6628	2.85292	16.4411	2.85083	16.1817
2.85478	23.5186	2.85978	13.6691	2.8552	10.7617	2.85958	14.6568	2.8575	14.4438
2.86145	21.8589	2.86645	12.1627	2.86187	9.08756	2.86625	13.0879	2.86417	12.9151
2.86812	20.4012	2.87312	10.8411	2.86853	7.61739	2.87292	11.7108	2.87083	11.5726
2.87478	19.1223	2.87978	9.68239	2.8752	6.32793	2.87958	10.5033	2.8775	10.3947
2.88145	18.0007	2.88645	8.66539	2.88187	5.19681	2.88625	9.44394	2.88417	9.36117
2.88812	17.016	2.89312	7.77084	2.88853	4.20333	2.89292	8.51259	2.89083	8.45274
2.89478	16.1487	2.89978	6.98178	2.8952	3.32891	2.89958	7.69173	2.8975	7.65202
2.90145	15.382	2.90645	6.2834	2.90187	2.55651	2.90625	6.96578	2.90417	6.9443
2.90812	14.7004	2.91312	5.66217	2.90853	1.87115	2.91292	6.32134	2.91083	6.31748
2.91478	14.0909	2.91978	5.10592	2.9152	1.2597	2.91958	5.74603	2.9175	5.76058
2.92145	13.5415	2.92645	4.60416	2.92187	0.710487	2.92625	5.22929	2.92417	5.26355
2.92812	13.0426	2.93312	4.14849	2.92853	0.21369	2.93292	4.76174	2.93083	4.81787
2.93478	12.5862	2.93978	3.73168	2.9352	-0.239074	2.93958	4.33571	2.9375	4.41641
2.94145	12.1658	2.94645	3.34767	2.94187	-0.654668	2.94625	3.94464	2.94417	4.05286
2.94812	11.7755	2.95312	2.99124	2.94853	-1.03913	2.95292	3.58328	2.95083	3.7212
2.95478	11.4106	2.95978	2.6582	2.9552	-1.39738	2.95958	3.24711	2.9575	3.41645
2.96145	11.0677	2.96645	2.34485	2.96187	-1.7337	2.96625	2.93216	2.96417	3.13452
2.96812	10.7436	2.97312	2.04817	2.96853	-2.0515	2.97292	2.63501	2.97083	2.87183
2.97478	10.4358	2.97978	1.76563	2.9752	-2.35326	2.97958	2.3526	2.9775	2.6252
2.98145	10.142	2.98645	1.49543	2.98187	-2.64082	2.98625	2.08319	2.98417	2.39247
2.98812	9.86084	2.99312	1.23622	2.98853	-2.91595	2.99292	1.82563	2.99083	2.17198
2.99478	9.59197	2.99978	0.986911	2.9952	-3.18021	2.99958	1.57873	2.9975	1.96207
3.00145	9.33468	3.00645	0.746757	3.00187	-3.43414	3.00625	1.34107	3.00417	1.76089
3.00812	9.08808	3.01312	0.515342	3.00853	-3.67782	3.01292	1.11229	3.01083	1.56751
3.01478	8.85154	3.01978	0.292718	3.0152	-3.9117	3.01958	0.892207	3.0175	1.38137
3.02145	8.62506	3.02645	0.0788644	3.02187	-4.13628	3.02625	0.680447	3.02417	1.20174
3.02812	8.40891	3.03312	-0.126637	3.02853	-4.35203	3.03292	0.476196	3.03083	1.02793
3.03478	8.20275	3.03978	-0.32445	3.0352	-4.55897	3.03958	0.279158	3.0375	0.859097
3.04145	8.00591	3.04645	-0.514582	3.04187	-4.75707	3.04625	0.0896603	3.04417	0.695199
3.04812	7.81845	3.05312	-0.696883	3.04853	-4.9464	3.05292	-0.0925288	3.05083	0.535809
3.05478	7.64053	3.05978	-0.871182	3.0552	-5.12722	3.05958	-0.267431	3.0575	0.381045
3.06145	7.47176	3.06645	-1.03804	3.06187	-5.30011	3.06625	-0.435181	3.06417	0.230804
3.06812	7.31162	3.07312	-1.19787	3.06853	-5.46539	3.07292	-0.595786	3.07083	0.08481
3.07478	7.15975	3.07978	-1.35031	3.0752	-5.62291	3.07958	-0.749312	3.0775	-0.057146
3.08145	7.01634	3.08645	-1.49537	3.08187	-5.7728	3.08625	-0.89594	3.08417	-0.195116
3.08812	6.88096	3.09312	-1.63321	3.08853	-5.91528	3.09292	-1.03556	3.09083	-0.328481
3.09478	6.75335	3.09978	-1.76443	3.0952	-6.05054	3.09958	-1.16828	3.0975	-0.456952
3.10145	6.63339	3.10645	-1.88889	3.10187	-6.17851	3.10625	-1.29413	3.10417	-0.580378
3.10812	6.52087	3.11312	-2.0065	3.10853	-6.29897	3.11292	-1.4132	3.11083	-0.699036
3.11478	6.41557	3.11978	-2.11761	3.1152	-6.41242	3.11958	-1.52577	3.1175	-0.812843
3.12145	6.31694	3.12645	-2.22254	3.12187	-6.51956	3.12625	-1.63225	3.12417	-0.921391
3.12812	6.22472	3.13312	-2.32147	3.12853	-6.62068	3.13292	-1.73298	3.13083	-1.02438
3.13478	6.13878	3.13978	-2.41409	3.1352	-6.7158	3.13958	-1.82799	3.1375	-1.12193
3.14145	6.05891	3.14645	-2.50056	3.14187	-6.80483	3.14625	-1.91753	3.14417	-1.21453
3.14812	5.98492	3.15312	-2.5813	3.14853	-6.88809	3.15292	-2.00207	3.15083	-1.30216
3.15478	5.91605	3.15978	-2.65695	3.1552	-6.96582	3.15958	-2.08202	3.1575	-1.38448
3.16145	5.85201	3.16645	-2.72783	3.16187	-7.03795	3.16625	-2.15705	3.16417	-1.46157
3.16812	5.79245	3.17312	-2.79421	3.16853	-7.10499	3.17292	-2.22698	3.17083	-1.53366
3.17478	5.73738	3.17978	-2.85658	3.1752	-7.16754	3.17958	-2.29197	3.1775	-1.60079
3.18145	5.68657	3.18645	-2.91539	3.18187	-7.22647	3.18625	-2.35248	3.18417	-1.66285
3.18812	5.63962	3.19312	-2.97049	3.18853	-7.28238	3.19292	-2.40873	3.19083	-1.7198
3.19478	5.59653	3.19978	-3.02185	3.1952	-7.33511	3.19958	-2.4613	3.1975	-1.77202
3.20145	5.55725	3.20645	-3.06978	3.20187	-7.38426	3.20625	-2.5107	3.20417	-1.81969
3.20812	5.52166	3.21312	-3.11463	3.20853	-7.42963	3.21292	-2.55711	3.21083	-1.8632
3.21478	5.48913	3.21978	-3.15659	3.2152	-7.4716	3.21958	-2.60051	3.2175	-1.90286
3.22145	5.45923	3.22645	-3.19552	3.22187	-7.51069	3.22625	-2.64116	3.22417	-1.93888
3.22812	5.43158	3.23312	-3.23183	3.22853	-7.54683	3.23292	-2.6795	3.23083	-1.97186
3.23478	5.40587	3.23978	-3.26584	3.2352	-7.58027	3.23958	-2.71498	3.2375	-2.00234
3.24145	5.38179	3.24645	-3.2977	3.24187	-7.61149	3.24625	-2.74772	3.24417	-2.03066
3.24812	5.35937	3.25312	-3.32751	3.24853	-7.6409	3.25292	-2.77796	3.25083	-2.05678
3.25478	5.33881	3.25978	-3.35521	3.2552	-7.66873	3.25958	-2.80633	3.2575	-2.08115
3.26145	5.31984	3.26645	-3.38129	3.26187	-7.69465	3.26625	-2.83293	3.26417	-2.10418
3.26812	5.30238	3.27312	-3.40575	3.26853	-7.71866	3.27292	-2.85762	3.27083	-2.12641
3.27478	5.28625	3.27978	-3.42835	3.2752	-7.74105	3.27958	-2.88065	3.2775	-2.14785
3.28145	5.27118	3.28645	-3.44912	3.28187	-7.76227	3.28625	-2.90173	3.28417	-2.16841
3.28812	5.25676	3.29312	-3.46845	3.28853	-7.78262	3.29292	-2.92121	3.29083	-2.18849
3.29478	5.24262	3.29978	-3.48699	3.2952	-7.80182	3.29958	-2.93926	3.2975	-2.20846
3.30145	5.22876	3.30645	-3.50481	3.30187	-7.81991	3.30625	-2.95629	3.30417	-2.22898
3.30812	5.21524	3.31312	-3.52202	3.30853	-7.83706	3.31292	-2.97268	3.31083	-2.24956
3.31478	5.20198	3.31978	-3.53834	3.3152	-7.85322	3.31958	-2.98873	3.3175	-2.26989
3.32145	5.18903	3.32645	-3.55358	3.32187	-7.86858	3.32625	-3.00477	3.32417	-2.29013
3.32812	5.1766	3.33312	-3.56757	3.32853	-7.88309	3.33292	-3.02044	3.33083	-2.31054
3.33478	5.16463	3.33978	-3.58088	3.3352	-7.89709	3.33958	-3.03537	3.3375	-2.33063
3.34145	5.15325	3.34645	-3.5938	3.34187	-7.9104	3.34625	-3.04965	3.34417	-2.34978
3.34812	5.14211	3.35312	-3.60647	3.34853	-7.92267	3.35292	-3.06334	3.35083	-2.36818
3.35478	5.13127	3.35978	-3.61878	3.3552	-7.93391	3.35958	-3.07613	3.3575	-2.38638
3.36145	5.12099	3.36645	-3.63068	3.36187	-7.944	3.36625	-3.08763	3.36417	-2.40445
3.36812	5.11131	3.37312	-3.64232	3.36853	-7.9532	3.37292	-3.09793	3.37083	-2.42208
3.37478	5.10227	3.37978	-3.65305	3.3752	-7.96161	3.37958	-3.10781	3.3775	-2.4393
3.38145	5.09343	3.38645	-3.66278	3.38187	-7.96943	3.38625	-3.11737	3.38417	-2.45575
3.38812	5.08519	3.39312	-3.6713	3.38853	-7.97687	3.39292	-3.12623	3.39083	-2.4711
3.39478	5.07801	3.39978	-3.67921	3.3952	-7.98416	3.39958	-3.1342	3.3975	-2.48519
3.40145	5.07195	3.40645	-3.68677	3.40187	-7.99111	3.40625	-3.14172	3.40417	-2.49822
3.40812	5.06666	3.41312	-3.69391	3.40853	-7.99761	3.41292	-3.1492	3.41083	-2.5105
3.41478	5.06171	3.41978	-3.70059	3.4152	-8.00359	3.41958	-3.15622	3.4175	-2.52224
3.42145	5.05785	3.42645	-3.70679	3.42187	-8.00913	3.42625	-3.16243	3.42417	-2.53361
3.42812	5.05549	3.43312	-3.71273	3.42853	-8.01416	3.43292	-3.16802	3.43083	-2.54426
3.43478	5.05451	3.43978	-3.71817	3.4352	-8.01848	3.43958	-3.17324	3.4375	-2.55364
3.44145	5.05413	3.44645	-3.72303	3.44187	-8.02232	3.44625	-3.17807	3.44417	-2.56194
3.44812	5.05402	3.45312	-3.72748	3.44853	-8.02591	3.45292	-3.18243	3.45083	-2.5695
3.45478	5.05436	3.45978	-3.73157	3.4552	-8.02903	3.45958	-3.18652	3.4575	-2.57657
3.46145	5.05503	3.46645	-3.73504	3.46187	-8.03154	3.46625	-3.19034	3.46417	-2.58288
3.46812	5.05563	3.47312	-3.73777	3.46853	-8.03355	3.47292	-3.19342	3.47083	-2.58838
3.47478	5.05583	3.47978	-3.73968	3.4752	-8.03533	3.47958	-3.19558	3.4775	-2.59328
3.48145	5.05605	3.48645	-3.74089	3.48187	-8.0367	3.48625	-3.19691	3.48417	-2.59741
3.48812	5.05672	3.49312	-3.74168	3.48853	-8.03717	3.49292	-3.19772	3.49083	-2.60054
3.49478	5.05809	3.49978	-3.74227	3.4952	-8.03685	3.49958	-3.19812	3.4975	-2.60229
3.50145	5.0605	3.50645	-3.74258	3.50187	-8.03617	3.50625	-3.19771	3.50417	-2.60299
3.50812	5.06391	3.51312	-3.74209	3.50853	-8.03529	3.51292	-3.19643	3.51083	-2.60304
3.51478	5.06831	3.51978	-3.74123	3.5152	-8.03401	3.51958	-3.19441	3.5175	-2.60269
3.52145	5.07338	3.52645	-3.74051	3.52187	-8.03223	3.52625	-3.19239	3.52417	-2.60183
3.52812	5.07879	3.53312	-3.73936	3.52853	-8.03048	3.53292	-3.19038	3.53083	-2.60015
3.53478	5.08424	3.53978	-3.73729	3.5352	-8.02889	3.53958	-3.18798	3.5375	-2.59734
3.54145	5.0891	3.54645	-3.73481	3.54187	-8.0272	3.54625	-3.18525	3.54417	-2.59377
3.54812	5.09362	3.55312	-3.73323	3.54853	-8.02536	3.55292	-3.18269	3.55083	-2.58991
3.55478	5.09784	3.55978	-3.73241	3.5552	-8.02357	3.55958	-3.18088	3.5575	-2.58577
3.56145	5.10184	3.56645	-3.73141	3.56187	-8.02211	3.56625	-3.17933	3.56417	-2.58127
3.56812	5.10579	3.57312	-3.73023	3.56853	-8.02081	3.57292	-3.17785	3.57083	-2.57663
3.57478	5.10969	3.57978	-3.72926	3.5752	-8.01982	3.57958	-3.17653	3.5775	-2.57231
3.58145	5.11371	3.58645	-3.72843	3.58187	-8.0193	3.58625	-3.17594	3.58417	-2.56787
3.58812	5.11745	3.59312	-3.72727	3.58853	-8.01921	3.59292	-3.17618	3.59083	-2.56303
3.59478	5.12123	3.59978	-3.72607	3.5952	-8.01947	3.59958	-3.17705	3.5975	-2.55855
3.60145	5.12524	3.60645	-3.72556	3.60187	-8.02004	3.60625	-3.17878	3.60417	-2.55526
3.60812	5.12921	3.61312	-3.7259	3.60853	-8.02094	3.61292	-3.18122	3.61083	-2.55309
3.61478	5.13299	3.61978	-3.72686	3.6152	-8.022	3.61958	-3.18435	3.6175	-2.55204
3.62145	5.1365	3.62645	-3.72824	3.62187	-8.02311	3.62625	-3.18781	3.62417	-2.55229
3.62812	5.13997	3.63312	-3.72988	3.62853	-8.02421	3.63292	-3.19161	3.63083	-2.55392
3.63478	5.14291	3.63978	-3.73149	3.6352	-8.02534	3.63958	-3.19568	3.6375	-2.55629
3.64145	5.14529	3.64645	-3.73297	3.64187	-8.02671	3.64625	-3.19974	3.64417	-2.55877
3.64812	5.14744	3.65312	-3.73442	3.64853	-8.02853	3.65292	-3.20412	3.65083	-2.56157
3.65478	5.14983	3.65978	-3.73607	3.6552	-8.03095	3.65958	-3.20889	3.6575	-2.56482
3.66145	5.15227	3.66645	-3.73805	3.66187	-8.03373	3.66625	-3.2141	3.66417	-2.56873
3.66812	5.15448	3.67312	-3.7404	3.66853	-8.03694	3.67292	-3.21976	3.67083	-2.57327
3.67478	5.15661	3.67978	-3.74329	3.6752	-8.04081	3.67958	-3.22577	3.6775	-2.57843
3.68145	5.15854	3.68645	-3.7465	3.68187	-8.04508	3.68625	-3.23197	3.68417	-2.58424
3.68812	5.16056	3.69312	-3.7498	3.68853	-8.04953	3.69292	-3.23766	3.69083	-2.59051
3.69478	5.16253	3.69978	-3.75291	3.6952	-8.05388	3.69958	-3.24283	3.6975	-2.59697
3.70145	5.16442	3.70645	-3.75605	3.70187	-8.05826	3.70625	-3.24776	3.70417	-2.6034
3.70812	5.16606	3.71312	-3.75929	3.70853	-8.06264	3.71292	-3.25286	3.71083	-2.60995
3.71478	5.16738	3.71978	-3.76215	3.7152	-8.06701	3.71958	-3.2579	3.7175	-2.61656
3.72145	5.16915	3.72645	-3.76437	3.72187	-8.07108	3.72625	-3.26261	3.72417	-2.62301
3.72812	5.17134	3.73312	-3.7665	3.72853	-8.07477	3.73292	-3.26721	3.73083	-2.629
3.73478	5.17374	3.73978	-3.76889	3.7352	-8.078	3.73958	-3.27186	3.7375	-2.63444
3.74145	5.17636	3.74645	-3.77138	3.74187	-8.08127	3.74625	-3.27637	3.74417	-2.63946
3.74812	5.17932	3.75312	-3.77356	3.74853	-8.08464	3.75292	-3.28036	3.75083	-2.64422
3.75478	5.18266	3.75978	-3.77554	3.7552	-8.08804	3.75958	-3.28383	3.7575	-2.64865
3.76145	5.18545	3.76645	-3.77758	3.76187	-8.09161	3.76625	-3.2869	3.76417	-2.65262
3.76812	5.18737	3.77312	-3.77919	3.76853	-8.09518	3.77292	-3.28957	3.77083	-2.65642
3.77478	5.18873	3.77978	-3.78035	3.7752	-8.09856	3.77958	-3.29201	3.7775	-2.66044
3.78145	5.19002	3.78645	-3.78095	3.78187	-8.10129	3.78625	-3.29454	3.78417	-2.6648
3.78812	5.19145	3.79312	-3.78107	3.78853	-8.10351	3.79292	-3.29717	3.79083	-2.66892
3.79478	5.19296	3.79978	-3.7807	3.7952	-8.10527	3.79958	-3.2996	3.7975	-2.67228
3.80145	5.19493	3.80645	-3.78001	3.80187	-8.10657	3.80625	-3.30172	3.80417	-2.67471
3.80812	5.19754	3.81312	-3.77931	3.80853	-8.10729	3.81292	-3.30368	3.81083	-2.67647
3.81478	5.2005	3.81978	-3.77817	3.8152	-8.10765	3.81958	-3.30538	3.8175	-2.678
3.82145	5.2034	3.82645	-3.77661	3.82187	-8.10789	3.82625	-3.30637	3.82417	-2.67925
3.82812	5.2061	3.83312	-3.7749	3.82853	-8.10783	3.83292	-3.30649	3.83083	-2.68026
3.83478	5.20876	3.83978	-3.77326	3.8352	-8.10718	3.83958	-3.30602	3.8375	-2.68099
3.84145	5.21146	3.84645	-3.77116	3.84187	-8.106	3.84625	-3.30534	3.84417	-2.68155
3.84812	5.21396	3.85312	-3.7683	3.84853	-8.10466	3.85292	-3.30456	3.85083	-2.68168
3.85478	5.2162	3.85978	-3.76506	3.8552	-8.10353	3.85958	-3.30347	3.8575	-2.68119
3.86145	5.21797	3.86645	-3.76149	3.86187	-8.10262	3.86625	-3.30187	3.86417	-2.68001
3.86812	5.21937	3.87312	-3.7571	3.86853	-8.10186	3.87292	-3.29949	3.87083	-2.67834
3.87478	5.22045	3.87978	-3.7514	3.8752	-8.10105	3.87958	-3.29634	3.8775	-2.67648
3.88145	5.22088	3.88645	-3.74486	3.88187	-8.09986	3.88625	-3.29251	3.88417	-2.67465
3.88812	5.22058	3.89312	-3.7378	3.88853	-8.0983	3.89292	-3.28771	3.89083	-2.67272
3.89478	5.21935	3.89978	-3.73019	3.8952	-8.09649	3.89958	-3.28197	3.8975	-2.67061
3.90145	5.21743	3.90645	-3.72135	3.90187	-8.09422	3.90625	-3.27545	3.90417	-2.66828
3.90812	5.21494	3.91312	-3.71128	3.90853	-8.0914	3.91292	-3.26841	3.91083	-2.6658
3.91478	5.21185	3.91978	-3.70026	3.9152	-8.08813	3.91958	-3.26067	3.9175	-2.66308
3.92145	5.20848	3.92645	-3.68839	3.92187	-8.08497	3.92625	-3.25191	3.92417	-2.6605
3.92812	5.20469	3.93312	-3.67552	3.92853	-8.08204	3.93292	-3.24252	3.93083	-2.65822
3.93478	5.20062	3.93978	-3.66115	3.9352	-8.07907	3.93958	-3.23278	3.9375	-2.65593
3.94145	5.19652	3.94645	-3.64573	3.94187	-8.07594	3.94625	-3.22273	3.94417	-2.65323
3.94812	5.19232	3.95312	-3.62923	3.94853	-8.07276	3.95292	-3.21238	3.95083	-2.65013
3.95478	5.1881	3.95978	-3.61145	3.9552	-8.07018	3.95958	-3.2019	3.9575	-2.64694
3.96145	5.18354	3.96645	-3.59204	3.96187	-8.06851	3.96625	-3.19151	3.96417	-2.64356
3.96812	5.17906	3.97312	-3.57066	3.96853	-8.06752	3.97292	-3.1811	3.97083	-2.64011
3.97478	5.17474	3.97978	-3.54757	3.9752	-8.06668	3.97958	-3.17027	3.9775	-2.63641
3.98145	5.17042	3.98645	-3.52287	3.98187	-8.06594	3.98625	-3.15864	3.98417	-2.63233
3.98812	5.16614	3.99312	-3.49683	3.98853	-8.06524	3.99292	-3.14619	3.99083	-2.62764
3.99478	5.16176	3.99978	-3.46945	3.9952	-8.06409	3.99958	-3.13333	3.9975	-2.62232
4.00145	5.15754	4.00645	-3.44069	4.00187	-8.06122	4.00625	-3.12013	4.00417	-2.61656
4.00812	5.15328	4.01312	-3.41089	4.00853	-8.05439	4.01292	-3.10615	4.01083	-2.61001
4.01478	5.149	4.01978	-3.38033	4.0152	-8.04011	4.01958	-3.09118	4.0175	-2.60275
4.02145	5.14474	4.02645	-3.34905	4.02187	-8.01332	4.02625	-3.07557	4.02417	-2.59502
4.02812	5.14057	4.03312	-3.31696	4.02853	-7.96876	4.03292	-3.0598	4.03083	-2.58702
4.03478	5.13678	4.03978	-3.28428	4.0352	-7.90221	4.03958	-3.04369	4.0375	-2.57834
4.04145	5.13315	4.04645	-3.25167	4.04187	-7.81176	4.04625	-3.0271	4.04417	-2.56846
4.04812	5.12965	4.05312	-3.2193	4.04853	-7.69822	4.05292	-3.00981	4.05083	-2.55727
4.05478	5.12632	4.05978	-3.18697	4.0552	-7.56559	4.05958	-2.99183	4.0575	-2.54489
4.06145	5.1231	4.06645	-3.15454	4.06187	-7.41934	4.06625	-2.97303	4.06417	-2.53159
4.06812	5.11988	4.07312	-3.12242	4.06853	-7.26613	4.07292	-2.95308	4.07083	-2.51736
4.07478	5.11635	4.07978	-3.09089	4.0752	-7.11156	4.07958	-2.93205	4.0775	-2.50278
4.08145	5.11293	4.08645	-3.05916	4.08187	-6.95995	4.08625	-2.91009	4.08417	-2.48804
4.08812	5.10985	4.09312	-3.02677	4.08853	-6.81414	4.09292	-2.88767	4.09083	-2.47331
4.09478	5.10736	4.09978	-2.99367	4.0952	-6.67516	4.09958	-2.86479	4.0975	-2.45835
4.10145	5.10537	4.10645	-2.96	4.10187	-6.54443	4.10625	-2.84135	4.10417	-2.4428
4.10812	5.10382	4.11312	-2.92564	4.10853	-6.42204	4.11292	-2.81732	4.11083	-2.4268
4.11478	5.10249	4.11978	-2.8901	4.1152	-6.30773	4.11958	-2.79281	4.1175	-2.41025
4.12145	5.1013	4.12645	-2.85359	4.12187	-6.20057	4.12625	-2.76754	4.12417	-2.39331
4.12812	5.10031	4.13312	-2.81611	4.12853	-6.10018	4.13292	-2.74082	4.13083	-2.37595
4.13478	5.09953	4.13978	-2.77743	4.1352	-6.00679	4.13958	-2.71242	4.1375	-2.35818
4.14145	5.09892	4.14645	-2.73718	4.14187	-5.91993	4.14625	-2.68225	4.14417	-2.34043
4.14812	5.0984	4.15312	-2.69502	4.14853	-5.83901	4.15292	-2.65048	4.15083	-2.32281
4.15478	5.09787	4.15978	-2.65065	4.1552	-5.76339	4.15958	-2.61676	4.1575	-2.30528
4.16145	5.0973	4.16645	-2.6034	4.16187	-5.69291	4.16625	-2.5807	4.16417	-2.28728
4.16812	5.09666	4.17312	-2.55295	4.16853	-5.62719	4.17292	-2.54242	4.17083	-2.26855
4.17478	5.09575	4.17978	-2.49945	4.1752	-5.56552	4.17958	-2.5019	4.1775	-2.24919
4.18145	5.09451	4.18645	-2.44345	4.18187	-5.50732	4.18625	-2.45909	4.18417	-2.22918
4.18812	5.09323	4.19312	-2.38489	4.18853	-5.45209	4.19292	-2.41371	4.19083	-2.20851
4.19478	5.0924	4.19978	-2.32375	4.1952	-5.4	4.19958	-2.36557	4.1975	-2.1868
4.20145	5.09204	4.20645	-2.26039	4.20187	-5.35061	4.20625	-2.31475	4.20417	-2.16372
4.20812	5.09201	4.21312	-2.19545	4.20853	-5.3038	4.21292	-2.2618	4.21083	-2.13929
4.21478	5.09209	4.21978	-2.12925	4.2152	-5.25957	4.21958	-2.20753	4.2175	-2.11393
4.22145	5.09233	4.22645	-2.06131	4.22187	-5.21796	4.22625	-2.15251	4.22417	-2.08806
4.22812	5.0927	4.23312	-1.99145	4.22853	-5.17898	4.23292	-2.09659	4.23083	-2.06116
4.23478	5.09302	4.23978	-1.91985	4.2352	-5.14247	4.23958	-2.03946	4.2375	-2.03279
4.24145	5.09325	4.24645	-1.84701	4.24187	-5.10906	4.24625	-1.9813	4.24417	-2.00329
4.24812	5.09312	4.25312	-1.77356	4.24853	-5.07895	4.25292	-1.92221	4.25083	-1.97322
4.25478	5.09289	4.25978	-1.70001	4.2552	-5.05236	4.25958	-1.86236	4.2575	-1.9425
4.26145	5.09303	4.26645	-1.62739	4.26187	-5.02952	4.26625	-1.80238	4.26417	-1.91069
4.26812	5.09363	4.27312	-1.55687	4.26853	-5.01088	4.27292	-1.74323	4.27083	-1.87775
4.27478	5.09446	4.27978	-1.48935	4.2752	-4.9967	4.27958	-1.68581	4.2775	-1.84429
4.28145	5.09517	4.28645	-1.42568	4.28187	-4.98699	4.28625	-1.63063	4.28417	-1.81116
4.28812	5.09608	4.29312	-1.36661	4.28853	-4.98205	4.29292	-1.57849	4.29083	-1.77887
4.29478	5.09739	4.29978	-1.31313	4.2952	-4.98212	4.29958	-1.5303	4.2975	-1.74773
4.30145	5.09884	4.30645	-1.26594	4.30187	-4.98705	4.30625	-1.48632	4.30417	-1.71747
4.30812	5.1001	4.31312	-1.22532	4.30853	-4.99678	4.31292	-1.44641	4.31083	-1.68817
4.31478	5.10133	4.31978	-1.19203	4.3152	-5.01141	4.31958	-1.41122	4.3175	-1.66006
4.32145	5.1026	4.32645	-1.16657	4.32187	-5.0312	4.32625	-1.3819	4.32417	-1.63335
4.32812	5.10393	4.33312	-1.14913	4.32853	-5.05618	4.33292	-1.35909	4.33083	-1.6084
4.33478	5.10515	4.33978	-1.13935	4.3352	-5.08554	4.33958	-1.34248	4.3375	-1.58564
4.34145	5.10626	4.34645	-1.13668	4.34187	-5.11875	4.34625	-1.33188	4.34417	-1.56577
4.34812	5.10747	4.35312	-1.14141	4.34853	-5.15567	4.35292	-1.32751	4.35083	-1.54909
4.35478	5.10864	4.35978	-1.15329	4.3552	-5.19625	4.35958	-1.32953	4.3575	-1.53578
4.36145	5.10984	4.36645	-1.17184	4.36187	-5.24013	4.36625	-1.33739	4.36417	-1.52586
4.36812	5.11111	4.37312	-1.19614	4.36853	-5.28656	4.37292	-1.35057	4.37083	-1.51938
4.37478	5.11255	4.37978	-1.22533	4.3752	-5.33511	4.37958	-1.369	4.3775	-1.51581
4.38145	5.11407	4.38645	-1.25892	4.38187	-5.38506	4.38625	-1.39192	4.38417	-1.51481
4.38812	5.11531	4.39312	-1.29621	4.38853	-5.4355	4.39292	-1.41863	4.39083	-1.51623
4.39478	5.116	4.39978	-1.3368	4.3952	-5.48597	4.39958	-1.44802	4.3975	-1.52007
4.40145	5.11631	4.40645	-1.38039	4.40187	-5.53636	4.40625	-1.47977	4.40417	-1.52639
4.40812	5.11647	4.41312	-1.42672	4.40853	-5.58595	4.41292	-1.51343	4.41083	-1.53485
4.41478	5.11684	4.41978	-1.47501	4.4152	-5.6342	4.41958	-1.54828	4.4175	-1.54514
4.42145	5.11765	4.42645	-1.52453	4.42187	-5.68099	4.42625	-1.58416	4.42417	-1.55698
4.42812	5.11903	4.43312	-1.57467	4.42853	-5.72657	4.43292	-1.62087	4.43083	-1.57023
4.43478	5.1208	4.43978	-1.62512	4.4352	-5.77091	4.43958	-1.65862	4.4375	-1.58475
4.44145	5.12267	4.44645	-1.67543	4.44187	-5.81356	4.44625	-1.69688	4.44417	-1.60006
4.44812	5.12417	4.45312	-1.72512	4.44853	-5.85443	4.45292	-1.73503	4.45083	-1.61526
4.45478	5.12501	4.45978	-1.77386	4.4552	-5.89355	4.45958	-1.77237	4.4575	-1.62987
4.46145	5.12504	4.46645	-1.82144	4.46187	-5.93147	4.46625	-1.80873	4.46417	-1.64359
4.46812	5.12472	4.47312	-1.86741	4.46853	-5.96863	4.47292	-1.84404	4.47083	-1.65706
4.47478	5.1248	4.47978	-1.9113	4.4752	-6.00496	4.47958	-1.87802	4.4775	-1.67081
4.48145	5.12543	4.48645	-1.95283	4.48187	-6.03995	4.48625	-1.91059	4.48417	-1.68494
4.48812	5.1263	4.49312	-1.99185	4.48853	-6.07342	4.49292	-1.9418	4.49083	-1.699
4.49478	5.1273	4.49978	-2.02854	4.4952	-6.10556	4.49958	-1.97162	4.4975	-1.71256
4.50145	5.12863	4.50645	-2.06292	4.50187	-6.1367	4.50625	-1.99944	4.50417	-1.72582
4.50812	5.13023	4.51312	-2.09537	4.50853	-6.16689	4.51292	-2.02522	4.51083	-1.73848
4.51478	5.1318	4.51978	-2.12622	4.5152	-6.19577	4.51958	-2.04912	4.5175	-1.75038
4.52145	5.13339	4.52645	-2.15557	4.52187	-6.22325	4.52625	-2.07154	4.52417	-1.76112
4.52812	5.1353	4.53312	-2.18325	4.52853	-6.24967	4.53292	-2.09226	4.53083	-1.77093
4.53478	5.13714	4.53978	-2.20901	4.5352	-6.27566	4.53958	-2.11144	4.5375	-1.78055
4.54145	5.13853	4.54645	-2.23314	4.54187	-6.30125	4.54625	-2.12959	4.54417	-1.79034
4.54812	5.13932	4.55312	-2.25615	4.54853	-6.32621	4.55292	-2.1471	4.55083	-1.80056
4.55478	5.13977	4.55978	-2.27824	4.5552	-6.35051	4.55958	-2.16404	4.5575	-1.81058
4.56145	5.14019	4.56645	-2.29902	4.56187	-6.37442	4.56625	-2.17991	4.56417	-1.81998
4.56812	5.14077	4.57312	-2.31849	4.56853	-6.39793	4.57292	-2.19481	4.57083	-1.82901
4.57478	5.14179	4.57978	-2.33716	4.5752	-6.42079	4.57958	-2.20897	4.5775	-1.83783
4.58145	5.14299	4.58645	-2.35529	4.58187	-6.44306	4.58625	-2.22267	4.58417	-1.84651
4.58812	5.14405	4.59312	-2.37259	4.58853	-6.46501	4.59292	-2.23595	4.59083	-1.85463
4.59478	5.14467	4.59978	-2.38849	4.5952	-6.48639	4.59958	-2.24882	4.5975	-1.86227
4.60145	5.14485	4.60645	-2.40339	4.60187	-6.507	4.60625	-2.26161	4.60417	-1.86959
4.60812	5.14488	4.61312	-2.41791	4.60853	-6.52694	4.61292	-2.27417	4.61083	-1.87673
4.61478	5.14498	4.61978	-2.43226	4.6152	-6.54661	4.61958	-2.2864	4.6175	-1.8839
4.62145	5.14519	4.62645	-2.44632	4.62187	-6.566	4.62625	-2.29832	4.62417	-1.89132
4.62812	5.14565	4.63312	-2.45973	4.62853	-6.58442	4.63292	-2.31004	4.63083	-1.89893
4.63478	5.14653	4.63978	-2.47242	4.6352	-6.60205	4.63958	-2.32138	4.6375	-1.90632
4.64145	5.14778	4.64645	-2.48417	4.64187	-6.61922	4.64625	-2.332	4.64417	-1.91335
4.64812	5.14908	4.65312	-2.49509	4.64853	-6.63652	4.65292	-2.34228	4.65083	-1.92031
4.65478	5.15012	4.65978	-2.50554	4.6552	-6.65396	4.65958	-2.35234	4.6575	-1.92721
4.66145	5.15108	4.66645	-2.51577	4.66187	-6.67113	4.66625	-2.36234	4.66417	-1.93396
4.66812	5.15218	4.67312	-2.52585	4.66853	-6.688	4.67292	-2.37216	4.67083	-1.94048
4.67478	5.1536	4.67978	-2.5357	4.6752	-6.70449	4.67958	-2.38167	4.6775	-1.94693
4.68145	5.1551	4.68645	-2.54546	4.68187	-6.72096	4.68625	-2.39072	4.68417	-1.95353
4.68812	5.15651	4.69312	-2.55517	4.68853	-6.73709	4.69292	-2.39944	4.69083	-1.95988
4.69478	5.1578	4.69978	-2.56474	4.6952	-6.75229	4.69958	-2.40836	4.6975	-1.96604
4.70145	5.15901	4.70645	-2.574	4.70187	-6.76654	4.70625	-2.41791	4.70417	-1.97217
4.70812	5.15998	4.71312	-2.5827	4.70853	-6.78018	4.71292	-2.42751	4.71083	-1.97809
4.71478	5.16058	4.71978	-2.59107	4.7152	-6.7936	4.71958	-2.43681	4.7175	-1.9836
4.72145	5.16115	4.72645	-2.59931	4.72187	-6.80624	4.72625	-2.44592	4.72417	-1.98871
4.72812	5.16208	4.73312	-2.60734	4.72853	-6.81803	4.73292	-2.45497	4.73083	-1.99409
4.73478	5.16313	4.73978	-2.61498	4.7352	-6.82963	4.73958	-2.46373	4.7375	-1.9996
4.74145	5.16392	4.74645	-2.62254	4.74187	-6.84115	4.74625	-2.47139	4.74417	-2.0049
4.74812	5.16445	4.75312	-2.63038	4.74853	-6.85284	4.75292	-2.47838	4.75083	-2.00973
4.75478	5.16488	4.75978	-2.63853	4.7552	-6.86457	4.75958	-2.48519	4.7575	-2.01473
4.76145	5.16524	4.76645	-2.64674	4.76187	-6.87666	4.76625	-2.49209	4.76417	-2.0202
4.76812	5.16546	4.77312	-2.65488	4.76853	-6.88905	4.77292	-2.49915	4.77083	-2.02595
4.77478	5.16587	4.77978	-2.66266	4.7752	-6.90097	4.77958	-2.50623	4.7775	-2.03151
4.78145	5.16684	4.78645	-2.66954	4.78187	-6.91222	4.78625	-2.5135	4.78417	-2.03642
4.78812	5.16827	4.79312	-2.67566	4.78853	-6.92237	4.79292	-2.52041	4.79083	-2.04114
4.79478	5.16981	4.79978	-2.68155	4.7952	-6.93171	4.79958	-2.5268	4.7975	-2.0458
4.80145	5.17099	4.80645	-2.68774	4.80187	-6.94062	4.80625	-2.53312	4.80417	-2.05056
4.80812	5.17178	4.81312	-2.694	4.80853	-6.9489	4.81292	-2.53938	4.81083	-2.05518
4.81478	5.1723	4.81978	-2.69999	4.8152	-6.95656	4.81958	-2.54557	4.8175	-2.05974
4.82145	5.1726	4.82645	-2.70578	4.82187	-6.9638	4.82625	-2.55158	4.82417	-2.06425
4.82812	5.17289	4.83312	-2.71165	4.82853	-6.97093	4.83292	-2.55774	4.83083	-2.06854
4.83478	5.17323	4.83978	-2.71763	4.8352	-6.97801	4.83958	-2.56408	4.8375	-2.07245
4.84145	5.17385	4.84645	-2.72348	4.84187	-6.98488	4.84625	-2.57015	4.84417	-2.07596
4.84812	5.17444	4.85312	-2.72915	4.84853	-6.99198	4.85292	-2.57576	4.85083	-2.07928
4.85478	5.17493	4.85978	-2.73506	4.8552	-6.99963	4.85958	-2.58079	4.8575	-2.08242
4.86145	5.17517	4.86645	-2.74128	4.86187	-7.00776	4.86625	-2.58512	4.86417	-2.0854
4.86812	5.17496	4.87312	-2.74759	4.86853	-7.01623	4.87292	-2.58922	4.87083	-2.08846
4.87478	5.17448	4.87978	-2.75335	4.8752	-7.02479	4.87958	-2.59335	4.8775	-2.09168
4.88145	5.17396	4.88645	-2.75853	4.88187	-7.03314	4.88625	-2.59756	4.88417	-2.09491
4.88812	5.17384	4.89312	-2.76311	4.88853	-7.04086	4.89292	-2.60167	4.89083	-2.09792
4.89478	5.17382	4.89978	-2.76724	4.8952	-7.04756	4.89958	-2.60548	4.8975	-2.10051
4.90145	5.17382	4.90645	-2.77092	4.90187	-7.05332	4.90625	-2.60904	4.90417	-2.10301
4.90812	5.17412	4.91312	-2.77412	4.90853	-7.05848	4.91292	-2.612	4.91083	-2.10525
4.91478	5.17476	4.91978	-2.77697	4.9152	-7.06313	4.91958	-2.61454	4.9175	-2.10717
4.92145	5.17522	4.92645	-2.77929	4.92187	-7.06721	4.92625	-2.61686	4.92417	-2.10864
4.92812	5.17526	4.93312	-2.78119	4.92853	-7.07056	4.93292	-2.61892	4.93083	-2.10978
4.93478	5.17546	4.93978	-2.78233	4.9352	-7.0734	4.93958	-2.6205	4.9375	-2.11062
4.94145	5.17631	4.94645	-2.78281	4.94187	-7.07577	4.94625	-2.6217	4.94417	-2.11094
4.94812	5.17756	4.95312	-2.78249	4.94853	-7.07737	4.95292	-2.62268	4.95083	-2.11107
4.95478	5.17888	4.95978	-2.78161	4.9552	-7.078	4.95958	-2.62333	4.9575	-2.11125
4.96145	5.18072	4.96645	-2.78021	4.96187	-7.07746	4.96625	-2.62334	4.96417	-2.1116
4.96812	5.18335	4.97312	-2.77821	4.96853	-7.07611	4.97292	-2.62232	4.97083	-2.11134
4.97478	5.18665	4.97978	-2.77538	4.9752	-7.07388	4.97958	-2.62036	4.9775	-2.11047
4.98145	5.19051	4.98645	-2.77164	4.98187	-7.0706	4.98625	-2.61769	4.98417	-2.10925
4.98812	5.19527	4.99312	-2.76724	4.98853	-7.06591	4.99292	-2.61419	4.99083	-2.10773
4.99478	5.20112	4.99978	-2.76201	4.9952	-7.0596	4.99958	-2.60945	4.9975	-2.10559
5.00145	5.20787	5.00645	-2.75531	5.00187	-7.05177	5.00625	-2.60323	5.00417	-2.10255
5.00812	5.21521	5.01312	-2.74684	5.00853	-7.04217	5.01292	-2.59572	5.01083	-2.09879
5.01478	5.22292	5.01978	-2.73689	5.0152	-7.03099	5.01958	-2.58721	5.0175	-2.0944
5.02145	5.23109	5.02645	-2.72583	5.02187	-7.01834	5.02625	-2.57751	5.02417	-2.08913
5.02812	5.23993	5.03312	-2.71317	5.02853	-7.00451	5.03292	-2.56666	5.03083	-2.08306
5.03478	5.24996	5.03978	-2.6984	5.0352	-6.98923	5.03958	-2.55436	5.0375	-2.0761
5.04145	5.26125	5.04645	-2.68169	5.04187	-6.97195	5.04625	-2.54045	5.04417	-2.0681
5.04812	5.27398	5.05312	-2.66337	5.04853	-6.95251	5.05292	-2.52464	5.05083	-2.05897
5.05478	5.28856	5.05978	-2.64356	5.0552	-6.93043	5.05958	-2.50652	5.0575	-2.0485
5.06145	5.3052	5.06645	-2.62152	5.06187	-6.90529	5.06625	-2.4858	5.06417	-2.0369
5.06812	5.32375	5.07312	-2.5969	5.06853	-6.87674	5.07292	-2.46207	5.07083	-2.02399
5.07478	5.34375	5.07978	-2.56893	5.0752	-6.84493	5.07958	-2.43515	5.0775	-2.00907
5.08145	5.36568	5.08645	-2.53739	5.08187	-6.81012	5.08625	-2.40498	5.08417	-1.99191
5.08812	5.39005	5.09312	-2.50192	5.08853	-6.7719	5.09292	-2.37188	5.09083	-1.97224
5.09478	5.41691	5.09978	-2.46202	5.0952	-6.7296	5.09958	-2.3357	5.0975	-1.94996
5.10145	5.4462	5.10645	-2.41733	5.10187	-6.68285	5.10625	-2.29602	5.10417	-1.9245
5.10812	5.47824	5.11312	-2.36732	5.10853	-6.63129	5.11292	-2.25225	5.11083	-1.89529
5.11478	5.51391	5.11978	-2.31228	5.1152	-6.57453	5.11958	-2.20394	5.1175	-1.8624
5.12145	5.55333	5.12645	-2.25205	5.12187	-6.51224	5.12625	-2.15035	5.12417	-1.82572
5.12812	5.59643	5.13312	-2.1861	5.12853	-6.44439	5.13292	-2.09043	5.13083	-1.78546
5.13478	5.64326	5.13978	-2.11368	5.1352	-6.37095	5.13958	-2.02336	5.1375	-1.74143
5.14145	5.69418	5.14645	-2.03382	5.14187	-6.29123	5.14625	-1.94906	5.14417	-1.69303
5.14812	5.74941	5.15312	-1.94588	5.14853	-6.20426	5.15292	-1.86718	5.15083	-1.63935
5.15478	5.80916	5.15978	-1.84915	5.1552	-6.10934	5.15958	-1.77723	5.1575	-1.5794
5.16145	5.87402	5.16645	-1.74275	5.16187	-6.00572	5.16625	-1.67828	5.16417	-1.5124
5.16812	5.94456	5.17312	-1.62601	5.16853	-5.89265	5.17292	-1.56967	5.17083	-1.43757
5.17478	6.0215	5.17978	-1.49824	5.1752	-5.76906	5.17958	-1.45098	5.1775	-1.35463
5.18145	6.10527	5.18645	-1.35896	5.18187	-5.63418	5.18625	-1.32158	5.18417	-1.26333
5.18812	6.19628	5.19312	-1.20763	5.18853	-5.48757	5.19292	-1.18053	5.19083	-1.16301
5.19478	6.29484	5.19978	-1.04333	5.1952	-5.32901	5.19958	-1.02676	5.1975	-1.05341
5.20145	6.40101	5.20645	-0.865139	5.20187	-5.15785	5.20625	-0.859536	5.20417	-0.933915
5.20812	6.51556	5.21312	-0.671938	5.20853	-4.97288	5.21292	-0.678018	5.21083	-0.803635
5.21478	6.63894	5.21978	-0.462882	5.2152	-4.77305	5.21958	-0.481106	5.2175	-0.661045
5.22145	6.77197	5.22645	-0.236705	5.22187	-4.55768	5.22625	-0.267237	5.22417	-0.504963
5.22812	6.91587	5.23312	0.00794977	5.22853	-4.3258	5.23292	-0.0352561	5.23083	-0.334792
5.23478	7.07164	5.23978	0.272147	5.2352	-4.07567	5.23958	0.215806	5.2375	-0.149667
5.24145	7.24043	5.24645	0.556812	5.24187	-3.80586	5.24625	0.48665	5.24417	0.0513196
5.24812	7.4224	5.25312	0.863753	5.24853	-3.5155	5.25292	0.778399	5.25083	0.26904
5.25478	7.61813	5.25978	1.19501	5.2552	-3.20388	5.25958	1.09271	5.2575	0.504665
5.26145	7.82812	5.26645	1.55159	5.26187	-2.86985	5.26625	1.43129	5.26417	0.75946
5.26812	8.05321	5.27312	1.93401	5.26853	-2.51242	5.27292	1.79558	5.27083	1.03447
5.27478	8.29435	5.27978	2.34333	5.2752	-2.13023	5.27958	2.18667	5.2775	1.33062
5.28145	8.55237	5.28645	2.78156	5.28187	-1.7217	5.28625	2.60595	5.28417	1.64917
5.28812	8.8283	5.29312	3.25011	5.28853	-1.28507	5.29292	3.05512	5.29083	1.99211
5.29478	9.12337	5.29978	3.75057	5.2952	-0.818856	5.29958	3.53575	5.2975	2.36097
5.30145	9.43914	5.30645	4.28443	5.30187	-0.321895	5.30625	4.04931	5.30417	2.75711
5.30812	9.77644	5.31312	4.8537	5.30853	0.207454	5.31292	4.5969	5.31083	3.18196
5.31478	10.1358	5.31978	5.4602	5.3152	0.770569	5.31958	5.18004	5.3175	3.63715
5.32145	10.5182	5.32645	6.10539	5.32187	1.36896	5.32625	5.80082	5.32417	4.1242
5.32812	10.9245	5.33312	6.7911	5.32853	2.00412	5.33292	6.46147	5.33083	4.64474
5.33478	11.3567	5.33978	7.51873	5.3352	2.67743	5.33958	7.16437	5.3375	5.20046
5.34145	11.8154	5.34645	8.28986	5.34187	3.39047	5.34625	7.91069	5.34417	5.7927
5.34812	12.3019	5.35312	9.10616	5.34853	4.14503	5.35292	8.70231	5.35083	6.4229
5.35478	12.8177	5.35978	9.97023	5.3552	4.94318	5.35958	9.54196	5.3575	7.09349
5.36145	13.3646	5.36645	10.8852	5.36187	5.78711	5.36625	10.4321	5.36417	7.80708
5.36812	13.9443	5.37312	11.8534	5.36853	6.67864	5.37292	11.3751	5.37083	8.56574
5.37478	14.5579	5.37978	12.8766	5.3752	7.61992	5.37958	12.3725	5.3775	9.371
5.38145	15.2066	5.38645	13.9571	5.38187	8.61382	5.38625	13.4273	5.38417	10.2252
5.38812	15.8914	5.39312	15.099	5.38853	9.66357	5.39292	14.5428	5.39083	11.1318
5.39478	16.6146	5.39978	16.3069	5.3952	10.7724	5.39958	15.7228	5.3975	12.0942
5.40145	17.3788	5.40645	17.5853	5.40187	11.9436	5.40625	16.9723	5.40417	13.1166
5.40812	18.1871	5.41312	18.9386	5.40853	13.181	5.41292	18.2967	5.41083	14.2026
5.41478	19.0422	5.41978	20.3725	5.4152	14.4892	5.41958	19.7017	5.4175	15.3565
5.42145	19.9471	5.42645	21.8942	5.42187	15.8736	5.42625	21.1935	5.42417	16.5836
5.42812	20.9054	5.43312	23.512	5.42853	17.3413	5.43292	22.7803	5.43083	17.8908
5.43478	21.9217	5.43978	25.2358	5.4352	18.9007	5.43958	24.4716	5.4375	19.2863
5.44145	23.0009	5.44645	27.0759	5.44187	20.5602	5.44625	26.278	5.44417	20.7787
5.44812	24.1486	5.45312	29.0438	5.44853	22.3289	5.45292	28.2105	5.45083	22.3768
5.45478	25.3712	5.45978	31.1527	5.4552	24.2183	5.45958	30.2818	5.4575	24.0917
5.46145	26.6762	5.46645	33.4187	5.46187	26.2423	5.46625	32.5074	5.46417	25.9368
5.46812	28.0724	5.47312	35.8596	5.46853	28.4157	5.47292	34.9052	5.47083	27.927
5.47478	29.57	5.47978	38.4942	5.4752	30.754	5.47958	37.4943	5.4775	30.0782
5.48145	31.1796	5.48645	41.3414	5.48187	33.2733	5.48625	40.2943	5.48417	32.4066
5.48812	32.9118	5.49312	44.4215	5.48853	35.9919	5.49292	43.3249	5.49083	34.93
5.49478	34.7781	5.49978	47.7579	5.4952	38.9307	5.49958	46.6079	5.4975	37.6688
5.50145	36.7924	5.50645	51.3751	5.50187	42.1127	5.50625	50.1681	5.50417	40.6449
5.50812	38.9699	5.51312	55.2981	5.50853	45.5605	5.51292	54.031	5.51083	43.8814
5.51478	41.3258	5.51978	59.5502	5.5152	49.2956	5.51958	58.221	5.5175	47.3997
5.52145	43.8752	5.52645	64.153	5.52187	53.3393	5.52625	62.7604	5.52417	51.2206
5.52812	46.6325	5.53312	69.1282	5.52853	57.7141	5.53292	67.6709	5.53083	55.3657
5.53478	49.6131	5.53978	74.4969	5.5352	62.442	5.53958	72.9743	5.5375	59.857
5.54145	52.8327	5.54645	80.2786	5.54187	67.5424	5.54625	78.6905	5.54417	64.7147
5.54812	56.306	5.55312	86.4873	5.54853	73.0311	5.55292	84.8361	5.55083	69.9548
5.55478	60.0453	5.55978	93.1315	5.5552	78.9201	5.55958	91.4219	5.5575	75.589
5.56145	64.0599	5.56645	100.216	5.56187	85.2193	5.56625	98.4532	5.56417	81.6261
5.56812	68.3578	5.57312	107.744	5.56853	91.9364	5.57292	105.932	5.57083	88.0722
5.57478	72.9458	5.57978	115.712	5.5752	99.0738	5.57958	113.857	5.5775	94.9296
5.58145	77.8285	5.58645	124.112	5.58187	106.628	5.58625	122.22	5.58417	102.193
5.58812	83.0063	5.59312	132.923	5.58853	114.586	5.59292	131.006	5.59083	109.851
5.59478	88.4747	5.59978	142.121	5.5952	122.933	5.59958	140.189	5.5975	117.884
5.60145	94.2249	5.60645	151.676	5.60187	131.649	5.60625	149.737	5.60417	126.268
5.60812	100.247	5.61312	161.554	5.60853	140.708	5.61292	159.618	5.61083	134.975
5.61478	106.526	5.61978	171.711	5.6152	150.078	5.61958	169.789	5.6175	143.969
5.62145	113.043	5.62645	182.096	5.62187	159.718	5.62625	180.2	5.62417	153.205
5.62812	119.774	5.63312	192.652	5.62853	169.58	5.63292	190.793	5.63083	162.631
5.63478	126.689	5.63978	203.317	5.6352	179.615	5.63958	201.505	5.6375	172.191
5.64145	133.755	5.64645	214.029	5.64187	189.769	5.64625	212.272	5.64417	181.827
5.64812	140.938	5.65312	224.718	5.64853	199.981	5.65292	223.027	5.65083	191.473
5.65478	148.2	5.65978	235.31	5.6552	210.187	5.65958	233.694	5.6575	201.06
5.66145	155.498	5.66645	245.726	5.66187	220.316	5.66625	244.196	5.66417	210.511
5.66812	162.787	5.67312	255.891	5.66853	230.301	5.67292	254.453	5.67083	219.753
5.67478	170.018	5.67978	265.729	5.6752	240.075	5.67958	264.388	5.6775	228.714
5.68145	177.146	5.68645	275.167	5.68187	249.568	5.68625	273.927	5.68417	237.32
5.68812	184.122	5.69312	284.129	5.68853	258.707	5.69292	282.996	5.69083	245.498
5.69478	190.896	5.69978	292.541	5.6952	267.423	5.69958	291.519	5.6975	253.173
5.70145	197.418	5.70645	300.339	5.70187	275.65	5.70625	299.427	5.70417	260.279
5.70812	203.638	5.71312	307.465	5.70853	283.329	5.71292	306.661	5.71083	266.758
5.71478	209.514	5.71978	313.866	5.7152	290.405	5.71958	313.17	5.7175	272.556
5.72145	215.003	5.72645	319.492	5.72187	296.824	5.72625	318.904	5.72417	277.623
5.72812	220.065	5.73312	324.302	5.72853	302.538	5.73292	323.82	5.73083	281.914
5.73478	224.663	5.73978	328.264	5.7352	307.51	5.73958	327.884	5.7375	285.397
5.74145	228.762	5.74645	331.357	5.74187	311.71	5.74625	331.074	5.74417	288.052
5.74812	232.336	5.75312	333.568	5.74853	315.115	5.75292	333.378	5.75083	289.866
5.75478	235.364	5.75978	334.893	5.7552	317.706	5.75958	334.789	5.7575	290.83
5.76145	237.829	5.76645	335.33	5.76187	319.473	5.76625	335.306	5.76417	290.947
5.76812	239.715	5.77312	334.891	5.76853	320.414	5.77292	334.938	5.77083	290.227
5.77478	241.015	5.77978	333.596	5.7752	320.539	5.77958	333.705	5.7775	288.693
5.78145	241.73	5.78645	331.474	5.78187	319.862	5.78625	331.635	5.78417	286.376
5.78812	241.864	5.79312	328.556	5.78853	318.402	5.79292	328.762	5.79083	283.309
5.79478	241.426	5.79978	324.877	5.7952	316.183	5.79958	325.12	5.7975	279.531
5.80145	240.428	5.80645	320.479	5.80187	313.236	5.80625	320.752	5.80417	275.088
5.80812	238.886	5.81312	315.411	5.80853	309.599	5.81292	315.704	5.81083	270.032
5.81478	236.823	5.81978	309.729	5.8152	305.313	5.81958	310.033	5.8175	264.419
5.82145	234.263	5.82645	303.485	5.82187	300.421	5.82625	303.794	5.82417	258.306
5.82812	231.236	5.83312	296.732	5.82853	294.968	5.83292	297.041	5.83083	251.749
5.83478	227.769	5.83978	289.528	5.8352	289	5.83958	289.83	5.8375	244.803
5.84145	223.895	5.84645	281.929	5.84187	282.569	5.84625	282.218	5.84417	237.531
5.84812	219.648	5.85312	273.996	5.84853	275.73	5.85292	274.267	5.85083	229.993
5.85478	215.067	5.85978	265.787	5.8552	268.534	5.85958	266.036	5.8575	222.246
5.86145	210.189	5.86645	257.354	5.86187	261.03	5.86625	257.58	5.86417	214.342
5.86812	205.051	5.87312	248.749	5.86853	253.267	5.87292	248.95	5.87083	206.332
5.87478	199.688	5.87978	240.024	5.8752	245.295	5.87958	240.198	5.8775	198.266
5.88145	194.135	5.88645	231.229	5.88187	237.166	5.88625	231.374	5.88417	190.194
5.88812	188.429	5.89312	222.412	5.88853	228.926	5.89292	222.528	5.89083	182.159
5.89478	182.606	5.89978	213.615	5.8952	220.616	5.89958	213.701	5.8975	174.199
5.90145	176.697	5.90645	204.873	5.90187	212.276	5.90625	204.932	5.90417	166.348
5.90812	170.732	5.91312	196.224	5.90853	203.945	5.91292	196.255	5.91083	158.637
5.91478	164.742	5.91978	187.701	5.9152	195.662	5.91958	187.704	5.9175	151.096
5.92145	158.756	5.92645	179.335	5.92187	187.462	5.92625	179.312	5.92417	143.75
5.92812	152.802	5.93312	171.152	5.92853	179.372	5.93292	171.105	5.93083	136.619
5.93478	146.904	5.93978	163.169	5.9352	171.417	5.93958	163.104	5.9375	129.716
5.94145	141.082	5.94645	155.407	5.94187	163.621	5.94625	155.326	5.94417	123.056
5.94812	135.355	5.95312	147.881	5.94853	156.006	5.95292	147.787	5.95083	116.649
5.95478	129.743	5.95978	140.608	5.9552	148.593	5.95958	140.503	5.9575	110.505
5.96145	124.26	5.96645	133.598	5.96187	141.395	5.96625	133.486	5.96417	104.628
5.96812	118.921	5.97312	126.858	5.96853	134.426	5.97292	126.74	5.97083	99.0202
5.97478	113.736	5.97978	120.39	5.9752	127.693	5.97958	120.271	5.9775	93.6804
5.98145	108.712	5.98645	114.199	5.98187	121.207	5.98625	114.079	5.98417	88.6073
5.98812	103.86	5.99312	108.286	5.98853	114.975	5.99292	108.166	5.99083	83.7984
5.99478	99.1848	5.99978	102.652	5.9952	109	5.99958	102.533	5.9975	79.2488
6.00145	94.6922	6.00645	97.2927	6.00187	103.282	6.00625	97.1758	6.00417	74.951
6.00812	90.3847	6.01312	92.2025	6.00853	97.8207	6.01292	92.0898	6.01083	70.897
6.01478	86.2635	6.01978	87.3766	6.0152	92.6145	6.01958	87.2689	6.0175	67.079
6.02145	82.3288	6.02645	82.8097	6.02187	87.662	6.02625	82.7074	6.02417	63.4892
6.02812	78.5801	6.03312	78.4952	6.02853	82.9592	6.03292	78.3989	6.03083	60.1193
6.03478	75.0164	6.03978	74.4244	6.0352	78.5001	6.03958	74.3349	6.0375	56.9593
6.04145	71.6354	6.04645	70.5874	6.04187	74.2779	6.04625	70.5057	6.04417	53.9985
6.04812	68.4333	6.05312	66.9751	6.04853	70.2865	6.05292	66.9014	6.05083	51.2267
6.05478	65.4051	6.05978	63.5788	6.0552	66.5188	6.05958	63.513	6.0575	48.6349
6.06145	62.546	6.06645	60.3894	6.06187	62.9677	6.06625	60.3312	6.06417	46.2133
6.06812	59.8516	6.07312	57.3973	6.06853	59.6249	6.07292	57.3465	6.07083	43.9521
6.07478	57.3168	6.07978	54.5924	6.0752	56.481	6.07958	54.5487	6.0775	41.8417
6.08145	54.9356	6.08645	51.9649	6.08187	53.5271	6.08625	51.9275	6.08417	39.8735
6.08812	52.7012	6.09312	49.5055	6.08853	50.7547	6.09292	49.4733	6.09083	38.0389
6.09478	50.6084	6.09978	47.2053	6.0952	48.1552	6.09958	47.1769	6.0975	36.3298
6.10145	48.6519	6.10645	45.055	6.10187	45.7195	6.10625	45.0299	6.10417	34.7385
6.10812	46.8257	6.11312	43.045	6.10853	43.4386	6.11292	43.0232	6.11083	33.2578
6.11478	45.1229	6.11978	41.1661	6.1152	41.3041	6.11958	41.148	6.1175	31.8804
6.12145	43.5368	6.12645	39.4104	6.12187	39.3079	6.12625	39.3954	6.12417	30.5993
6.12812	42.0617	6.13312	37.7708	6.12853	37.4419	6.13292	37.758	6.13083	29.4088
6.13478	40.6915	6.13978	36.2397	6.1352	35.6987	6.13958	36.2286	6.1375	28.303
6.14145	39.4204	6.14645	34.8097	6.14187	34.0705	6.14625	34.7999	6.14417	27.2762
6.14812	38.2433	6.15312	33.4739	6.14853	32.5497	6.15292	33.4646	6.15083	26.3227
6.15478	37.1555	6.15978	32.2255	6.1552	31.1288	6.15958	32.2163	6.1575	25.4378
6.16145	36.1518	6.16645	31.0587	6.16187	29.8008	6.16625	31.0495	6.16417	24.6177
6.16812	35.2274	6.17312	29.9678	6.16853	28.5598	6.17292	29.9588	6.17083	23.858
6.17478	34.3779	6.17978	28.9475	6.1752	27.3997	6.17958	28.9389	6.1775	23.1547
6.18145	33.599	6.18645	27.9927	6.18187	26.315	6.18625	27.9843	6.18417	22.5038
6.18812	32.886	6.19312	27.098	6.18853	25.3003	6.19292	27.0901	6.19083	21.9025
6.19478	32.2342	6.19978	26.2588	6.1952	24.3507	6.19958	26.2516	6.1975	21.3477
6.20145	31.64	6.20645	25.4711	6.20187	23.4616	6.20625	25.4643	6.20417	20.8369
6.20812	31.1004	6.21312	24.731	6.20853	22.6288	6.21292	24.7242	6.21083	20.3678
6.21478	30.6125	6.21978	24.0347	6.2152	21.8477	6.21958	24.028	6.2175	19.9372
6.22145	30.1736	6.22645	23.3783	6.22187	21.114	6.22625	23.3724	6.22417	19.5424
6.22812	29.7809	6.23312	22.7588	6.22853	20.4237	6.23292	22.7543	6.23083	19.1805
6.23478	29.4313	6.23978	22.1737	6.2352	19.7736	6.23958	22.1706	6.2375	18.8496
6.24145	29.1227	6.24645	21.6205	6.24187	19.1608	6.24625	21.6189	6.24417	18.5479
6.24812	28.8531	6.25312	21.096	6.24853	18.5819	6.25292	21.0969	6.25083	18.2741
6.25478	28.6212	6.25978	20.5975	6.2552	18.0335	6.25958	20.6016	6.2575	18.0267
6.26145	28.4249	6.26645	20.123	6.26187	17.5133	6.26625	20.1304	6.26417	17.804
6.26812	28.2621	6.27312	19.6711	6.26853	17.019	6.27292	19.6816	6.27083	17.6044
6.27478	28.1324	6.27978	19.2398	6.2752	16.5487	6.27958	19.254	6.2775	17.4268
6.28145	28.0353	6.28645	18.8273	6.28187	16.1006	6.28625	18.8458	6.28417	17.2699
6.28812	27.9698	6.29312	18.4321	6.28853	15.6731	6.29292	18.455	6.29083	17.1316
6.29478	27.9342	6.29978	18.0525	6.2952	15.2641	6.29958	18.0802	6.2975	17.0108
6.30145	27.9279	6.30645	17.6869	6.30187	14.8715	6.30625	17.7197	6.30417	16.9074
6.30812	27.9515	6.31312	17.3341	6.30853	14.4941	6.31292	17.3719	6.31083	16.8214
6.31478	28.0056	6.31978	16.9928	6.3152	14.1307	6.31958	17.036	6.3175	16.752
6.32145	28.0903	6.32645	16.6618	6.32187	13.7796	6.32625	16.711	6.32417	16.6981
6.32812	28.2061	6.33312	16.3399	6.32853	13.4389	6.33292	16.3958	6.33083	16.6594
6.33478	28.354	6.33978	16.0261	6.3352	13.1081	6.33958	16.0889	6.3375	16.6356
6.34145	28.5352	6.34645	15.7197	6.34187	12.7871	6.34625	15.7893	6.34417	16.6269
6.34812	28.7512	6.35312	15.4203	6.34853	12.4755	6.35292	15.4972	6.35083	16.634
6.35478	29.0043	6.35978	15.1272	6.3552	12.1727	6.35958	15.2116	6.3575	16.6577
6.36145	29.2967	6.36645	14.8397	6.36187	11.8777	6.36625	14.9317	6.36417	16.6985
6.36812	29.6303	6.37312	14.5572	6.36853	11.5897	6.37292	14.6566	6.37083	16.7572
6.37478	30.0082	6.37978	14.2794	6.3752	11.3082	6.37958	14.3862	6.3775	16.8348
6.38145	30.434	6.38645	14.006	6.38187	11.0327	6.38625	14.1202	6.38417	16.9325
6.38812	30.9116	6.39312	13.7363	6.38853	10.7625	6.39292	13.8578	6.39083	17.0516
6.39478	31.4451	6.39978	13.4697	6.3952	10.4964	6.39958	13.5988	6.3975	17.1927
6.40145	32.0387	6.40645	13.206	6.40187	10.2341	6.40625	13.3427	6.40417	17.3571
6.40812	32.6964	6.41312	12.9448	6.40853	9.97598	6.41292	13.0892	6.41083	17.5458
6.41478	33.4223	6.41978	12.6859	6.4152	9.72231	6.41958	12.8377	6.4175	17.7605
6.42145	34.2209	6.42645	12.4294	6.42187	9.47314	6.42625	12.5881	6.42417	18.0032
6.42812	35.0973	6.43312	12.1753	6.42853	9.22868	6.43292	12.3409	6.43083	18.2753
6.43478	36.0556	6.43978	11.9237	6.4352	8.98914	6.43958	12.0959	6.4375	18.5778
6.44145	37.0988	6.44645	11.6742	6.44187	8.75415	6.44625	11.8528	6.44417	18.911
6.44812	38.2296	6.45312	11.4263	6.44853	8.52343	6.45292	11.6113	6.45083	19.2754
6.45478	39.4515	6.45978	11.1799	6.4552	8.29696	6.45958	11.3713	6.4575	19.6712
6.46145	40.7673	6.46645	10.935	6.46187	8.07492	6.46625	11.1333	6.46417	20.0985
6.46812	42.1789	6.47312	10.6918	6.46853	7.85716	6.47292	10.8974	6.47083	20.5569
6.47478	43.6868	6.47978	10.4502	6.4752	7.64349	6.47958	10.6631	6.4775	21.0453
6.48145	45.2909	6.48645	10.2103	6.48187	7.43425	6.48625	10.4301	6.48417	21.5626
6.48812	46.9918	6.49312	9.97283	6.48853	7.2297	6.49292	10.1982	6.49083	22.1076
6.49478	48.7886	6.49978	9.73834	6.4952	7.0297	6.49958	9.96806	6.4975	22.6785
6.50145	50.6788	6.50645	9.50669	6.50187	6.83358	6.50625	9.73986	6.50417	23.2723
6.50812	52.6583	6.51312	9.27709	6.50853	6.64065	6.51292	9.51368	6.51083	23.8852
6.51478	54.721	6.51978	9.04913	6.5152	6.45088	6.51958	9.28947	6.5175	24.5137
6.52145	56.8607	6.52645	8.82294	6.52187	6.26431	6.52625	9.06729	6.52417	25.1542
6.52812	59.0701	6.53312	8.59843	6.52853	6.08094	6.53292	8.84756	6.53083	25.8032
6.53478	61.3411	6.53978	8.37605	6.5352	5.90109	6.53958	8.63061	6.5375	26.4561
6.54145	63.6633	6.54645	8.15614	6.54187	5.72494	6.54625	8.41615	6.54417	27.1076
6.54812	66.0253	6.55312	7.93913	6.54853	5.55249	6.55292	8.20358	6.55083	27.7524
6.55478	68.4152	6.55978	7.7248	6.5552	5.38317	6.55958	7.99287	6.5575	28.3851
6.56145	70.8212	6.56645	7.51308	6.56187	5.21673	6.56625	7.78445	6.56417	29.0004
6.56812	73.2304	6.57312	7.30412	6.56853	5.05309	6.57292	7.57863	6.57083	29.5929
6.57478	75.6287	6.57978	7.09798	6.5752	4.89169	6.57958	7.37521	6.5775	30.1571
6.58145	78.0011	6.58645	6.8945	6.58187	4.73185	6.58625	7.17397	6.58417	30.6874
6.58812	80.3326	6.59312	6.69347	6.58853	4.57302	6.59292	6.97494	6.59083	31.1791
6.59478	82.6081	6.59978	6.49502	6.5952	4.41521	6.59958	6.77813	6.5975	31.6272
6.60145	84.8131	6.60645	6.29953	6.60187	4.25841	6.60625	6.58361	6.60417	32.0273
6.60812	86.9324	6.61312	6.10744	6.60853	4.10227	6.61292	6.39164	6.61083	32.3748
6.61478	88.9512	6.61978	5.91823	6.6152	3.94619	6.61958	6.20268	6.6175	32.6661
6.62145	90.8551	6.62645	5.73149	6.62187	3.78966	6.62625	6.01672	6.62417	32.8974
6.62812	92.6312	6.63312	5.54697	6.62853	3.63285	6.63292	5.8333	6.63083	33.0661
6.63478	94.2678	6.63978	5.36567	6.6352	3.47585	6.63958	5.65264	6.6375	33.1701
6.64145	95.7541	6.64645	5.18769	6.64187	3.31874	6.64625	5.47512	6.64417	33.208
6.64812	97.0795	6.65312	5.01249	6.64853	3.1613	6.65292	5.30083	6.65083	33.1786
6.65478	98.2345	6.65978	4.83991	6.6552	3.00359	6.65958	5.12921	6.6575	33.0812
6.66145	99.2115	6.66645	4.67005	6.66187	2.84551	6.66625	4.95991	6.66417	32.9165
6.66812	100.006	6.67312	4.50341	6.66853	2.68677	6.67292	4.79317	6.67083	32.6853
6.67478	100.612	6.67978	4.33965	6.6752	2.52719	6.67958	4.62904	6.6775	32.3891
6.68145	101.027	6.68645	4.17905	6.68187	2.36658	6.68625	4.46784	6.68417	32.0298
6.68812	101.25	6.69312	4.02179	6.68853	2.20507	6.69292	4.30972	6.69083	31.6098
6.69478	101.279	6.69978	3.86775	6.6952	2.04248	6.69958	4.15456	6.6975	31.1326
6.70145	101.12	6.70645	3.71674	6.70187	1.87887	6.70625	4.00201	6.70417	30.602
6.70812	100.772	6.71312	3.56882	6.70853	1.71475	6.71292	3.85207	6.71083	30.0215
6.71478	100.242	6.71978	3.42437	6.7152	1.55056	6.71958	3.70526	6.7175	29.3951
6.72145	99.5326	6.72645	3.28322	6.72187	1.3865	6.72625	3.56178	6.72417	28.7271
6.72812	98.6521	6.73312	3.14526	6.72853	1.22251	6.73292	3.42121	6.73083	28.0222
6.73478	97.608	6.73978	3.01041	6.7352	1.05876	6.73958	3.28343	6.7375	27.2846
6.74145	96.409	6.74645	2.87862	6.74187	0.895642	6.74625	3.14847	6.74417	26.5184
6.74812	95.0646	6.75312	2.75004	6.74853	0.733413	6.75292	3.01647	6.75083	25.7285
6.75478	93.5849	6.75978	2.62471	6.7552	0.572264	6.75958	2.88741	6.7575	24.9199
6.76145	91.9806	6.76645	2.50275	6.76187	0.412047	6.76625	2.76109	6.76417	24.0976
6.76812	90.2634	6.77312	2.38366	6.76853	0.252776	6.77292	2.6373	6.77083	23.2658
6.77478	88.4453	6.77978	2.26709	6.7752	0.0946969	6.77958	2.51617	6.7775	22.4286
6.78145	86.5381	6.78645	2.15304	6.78187	-0.0618547	6.78625	2.39826	6.78417	21.5904
6.78812	84.5535	6.79312	2.04158	6.78853	-0.216559	6.79292	2.28381	6.79083	20.7551
6.79478	82.5024	6.79978	1.9329	6.7952	-0.369258	6.79958	2.17249	6.7975	19.926
6.80145	80.3961	6.80645	1.82687	6.80187	-0.519589	6.80625	2.06368	6.80417	19.1061
6.80812	78.2457	6.81312	1.72373	6.80853	-0.667088	6.81292	1.95757	6.81083	18.2984
6.81478	76.0621	6.81978	1.62352	6.8152	-0.81148	6.81958	1.85409	6.8175	17.5054
6.82145	73.855	6.82645	1.52665	6.82187	-0.952683	6.82625	1.75343	6.82417	16.7294
6.82812	71.6337	6.83312	1.43301	6.82853	-1.0905	6.83292	1.65574	6.83083	15.9723
6.83478	69.4082	6.83978	1.34215	6.8352	-1.22495	6.83958	1.56099	6.8375	15.2361
6.84145	67.1888	6.84645	1.25363	6.84187	-1.35595	6.84625	1.46937	6.84417	14.5219
6.84812	64.9839	6.85312	1.16778	6.84853	-1.48366	6.85292	1.38035	6.85083	13.8303
6.85478	62.8004	6.85978	1.08481	6.8552	-1.60786	6.85958	1.29394	6.8575	13.162
6.86145	60.6443	6.86645	1.00453	6.86187	-1.72847	6.86625	1.21001	6.86417	12.5183
6.86812	58.522	6.87312	0.926659	6.86853	-1.84572	6.87292	1.12846	6.87083	11.9
6.87478	56.44	6.87978	0.851236	6.8752	-1.95958	6.87958	1.04948	6.8775	11.3078
6.88145	54.4035	6.88645	0.778452	6.88187	-2.0697	6.88625	0.972673	6.88417	10.7413
6.88812	52.4164	6.89312	0.708111	6.88853	-2.17579	6.89292	0.898302	6.89083	10.2003
6.89478	50.4825	6.89978	0.640318	6.8952	-2.27805	6.89958	0.826329	6.8975	9.68444
6.90145	48.6056	6.90645	0.575028	6.90187	-2.3763	6.90625	0.756934	6.90417	9.19321
6.90812	46.7885	6.91312	0.51216	6.90853	-2.47056	6.91292	0.690259	6.91083	8.72581
6.91478	45.0327	6.91978	0.451133	6.9152	-2.56084	6.91958	0.626147	6.9175	8.28177
6.92145	43.3395	6.92645	0.391588	6.92187	-2.64747	6.92625	0.56459	6.92417	7.86079
6.92812	41.71	6.93312	0.333659	6.92853	-2.73076	6.93292	0.505336	6.93083	7.46232
6.93478	40.1446	6.93978	0.277869	6.9352	-2.81058	6.93958	0.448383	6.9375	7.08555
6.94145	38.6435	6.94645	0.224501	6.94187	-2.88703	6.94625	0.393562	6.94417	6.72965
6.94812	37.2072	6.95312	0.17345	6.94853	-2.96001	6.95292	0.340685	6.95083	6.39357
6.95478	35.8357	6.95978	0.124812	6.9552	-3.02972	6.95958	0.2895	6.9575	6.0759
6.96145	34.5282	6.96645	0.078775	6.96187	-3.09633	6.96625	0.239894	6.96417	5.7755
6.96812	33.2835	6.97312	0.0349805	6.96853	-3.15988	6.97292	0.191979	6.97083	5.49208
6.97478	32.1006	6.97978	-0.0074804	6.9752	-3.22068	6.97958	0.145949	6.9775	5.22502
6.98145	30.9782	6.98645	-0.0486895	6.98187	-3.27893	6.98625	0.101835	6.98417	4.97318
6.98812	29.9147	6.99312	-0.0882596	6.98853	-3.33493	6.99292	0.059396	6.99083	4.7356
6.99478	28.908	6.99978	-0.126034	6.9952	-3.38833	6.99958	0.0185966	6.9975	4.51165
7.00145	27.9562	7.00645	-0.162445	7.00187	-3.43894	7.00625	-0.0204667	7.00417	4.30077
7.00812	27.0572	7.01312	-0.19756	7.00853	-3.48654	7.01292	-0.0575334	7.01083	4.10181
7.01478	26.2091	7.01978	-0.230752	7.0152	-3.53116	7.01958	-0.0927746	7.0175	3.91431
7.02145	25.4101	7.02645	-0.262074	7.02187	-3.57299	7.02625	-0.126302	7.02417	3.73793
7.02812	24.6584	7.03312	-0.291847	7.02853	-3.6122	7.03292	-0.158466	7.03083	3.57205
7.03478	23.9516	7.03978	-0.320472	7.0352	-3.64954	7.03958	-0.189558	7.0375	3.41579
7.04145	23.2873	7.04645	-0.347823	7.04187	-3.68532	7.04625	-0.219494	7.04417	3.26826
7.04812	22.6635	7.05312	-0.373915	7.04853	-3.71961	7.05292	-0.248075	7.05083	3.12924
7.05478	22.078	7.05978	-0.398986	7.0552	-3.75207	7.05958	-0.275098	7.0575	2.99811
7.06145	21.5287	7.06645	-0.423014	7.06187	-3.78257	7.06625	-0.300772	7.06417	2.87428
7.06812	21.0134	7.07312	-0.445947	7.06853	-3.81117	7.07292	-0.325344	7.07083	2.7575
7.07478	20.5305	7.07978	-0.467896	7.0752	-3.83802	7.07958	-0.348769	7.0775	2.64749
7.08145	20.0783	7.08645	-0.48893	7.08187	-3.86322	7.08625	-0.371181	7.08417	2.54401
7.08812	19.6548	7.09312	-0.508703	7.08853	-3.88719	7.09292	-0.392675	7.09083	2.44621
7.09478	19.2582	7.09978	-0.527158	7.0952	-3.91033	7.09958	-0.413649	7.0975	2.35374
7.10145	18.8869	7.10645	-0.544764	7.10187	-3.93271	7.10625	-0.434205	7.10417	2.26637
7.10812	18.539	7.11312	-0.562124	7.10853	-3.95399	7.11292	-0.454113	7.11083	2.1838
7.11478	18.2124	7.11978	-0.57891	7.1152	-3.97372	7.11958	-0.472859	7.1175	2.10535
7.12145	17.9058	7.12645	-0.594549	7.12187	-3.9918	7.12625	-0.490151	7.12417	2.03066
7.12812	17.6183	7.13312	-0.609271	7.12853	-4.00852	7.13292	-0.506066	7.13083	1.95979
7.13478	17.349	7.13978	-0.623286	7.1352	-4.02392	7.13958	-0.520907	7.1375	1.89278
7.14145	17.0966	7.14645	-0.636488	7.14187	-4.03821	7.14625	-0.534877	7.14417	1.82939
7.14812	16.8599	7.15312	-0.648432	7.14853	-4.05183	7.15292	-0.548132	7.15083	1.76933
7.15478	16.6378	7.15978	-0.659257	7.1552	-4.06497	7.15958	-0.560939	7.1575	1.71273
7.16145	16.4288	7.16645	-0.669427	7.16187	-4.0776	7.16625	-0.573434	7.16417	1.65935
7.16812	16.2314	7.17312	-0.67915	7.16853	-4.08912	7.17292	-0.585862	7.17083	1.60876
7.17478	16.0446	7.17978	-0.688605	7.1752	-4.09983	7.17958	-0.597909	7.1775	1.56014
7.18145	15.8679	7.18645	-0.697888	7.18187	-4.10987	7.18625	-0.609346	7.18417	1.51347
7.18812	15.7004	7.19312	-0.70703	7.18853	-4.11915	7.19292	-0.619873	7.19083	1.46887
7.19478	15.5419	7.19978	-0.715688	7.1952	-4.1275	7.19958	-0.629567	7.1975	1.42636
7.20145	15.3921	7.20645	-0.723787	7.20187	-4.13518	7.20625	-0.638463	7.20417	1.38582
7.20812	15.2509	7.21312	-0.731252	7.20853	-4.14257	7.21292	-0.64639	7.21083	1.34734
7.21478	15.1169	7.21978	-0.737861	7.2152	-4.14949	7.21958	-0.65352	7.2175	1.31118
7.22145	14.989	7.22645	-0.743307	7.22187	-4.15546	7.22625	-0.660069	7.22417	1.27656
7.22812	14.8668	7.23312	-0.747681	7.22853	-4.16038	7.23292	-0.666328	7.23083	1.24289
7.23478	14.7498	7.23978	-0.751585	7.2352	-4.16435	7.23958	-0.672221	7.2375	1.21029
7.24145	14.6373	7.24645	-0.755288	7.24187	-4.16724	7.24625	-0.677653	7.24417	1.17934
7.24812	14.5289	7.25312	-0.758611	7.24853	-4.16898	7.25292	-0.682764	7.25083	1.14992
7.25478	14.4244	7.25978	-0.761479	7.2552	-4.16967	7.25958	-0.687487	7.2575	1.12154
7.26145	14.3237	7.26645	-0.764109	7.26187	-4.1698	7.26625	-0.691749	7.26417	1.09443
7.26812	14.2264	7.27312	-0.766426	7.26853	-4.16971	7.27292	-0.695258	7.27083	1.06887
7.27478	14.1324	7.27978	-0.76811	7.2752	-4.16955	7.27958	-0.69797	7.2775	1.04436
7.28145	14.0415	7.28645	-0.768892	7.28187	-4.16914	7.28625	-0.699922	7.28417	1.0202
7.28812	13.9536	7.29312	-0.769012	7.28853	-4.168	7.29292	-0.701353	7.29083	0.996478
7.29478	13.8683	7.29978	-0.768796	7.2952	-4.16607	7.29958	-0.702463	7.2975	0.973485
7.30145	13.7853	7.30645	-0.768319	7.30187	-4.16318	7.30625	-0.703409	7.30417	0.951201
7.30812	13.7046	7.31312	-0.767373	7.30853	-4.15911	7.31292	-0.70402	7.31083	0.929438
7.31478	13.6262	7.31978	-0.7658	7.3152	-4.15345	7.31958	-0.704087	7.3175	0.908777
7.32145	13.5499	7.32645	-0.763401	7.32187	-4.1464	7.32625	-0.703372	7.32417	0.88954
7.32812	13.4753	7.33312	-0.760071	7.32853	-4.13863	7.33292	-0.701591	7.33083	0.871457
7.33478	13.4022	7.33978	-0.755772	7.3352	-4.13015	7.33958	-0.698745	7.3375	0.853933
7.34145	13.3305	7.34645	-0.750594	7.34187	-4.1205	7.34625	-0.694931	7.34417	0.836849
7.34812	13.2603	7.35312	-0.744775	7.34853	-4.1092	7.35292	-0.690438	7.35083	0.8206
7.35478	13.1916	7.35978	-0.738233	7.3552	-4.09635	7.35958	-0.685431	7.3575	0.805028
7.36145	13.1241	7.36645	-0.731006	7.36187	-4.08223	7.36625	-0.68	7.36417	0.789829
7.36812	13.0581	7.37312	-0.723139	7.36853	-4.06662	7.37292	-0.674196	7.37083	0.774704
7.37478	12.9942	7.37978	-0.714406	7.3752	-4.04923	7.37958	-0.66781	7.3775	0.76019
7.38145	12.9331	7.38645	-0.704564	7.38187	-4.02993	7.38625	-0.66042	7.38417	0.747152
7.38812	12.8745	7.39312	-0.693552	7.38853	-4.00872	7.39292	-0.651963	7.39083	0.735343
7.39478	12.8177	7.39978	-0.681453	7.3952	-3.98595	7.39958	-0.642315	7.3975	0.724167
7.40145	12.7632	7.40645	-0.668056	7.40187	-3.96133	7.40625	-0.631563	7.40417	0.713415
7.40812	12.7114	7.41312	-0.652879	7.40853	-3.93464	7.41292	-0.619508	7.41083	0.703618
7.41478	12.6616	7.41978	-0.635706	7.4152	-3.90542	7.41958	-0.606067	7.4175	0.695154
7.42145	12.6137	7.42645	-0.616364	7.42187	-3.87362	7.42625	-0.591196	7.42417	0.687405
7.42812	12.5681	7.43312	-0.594892	7.42853	-3.83948	7.43292	-0.574611	7.43083	0.680283
7.43478	12.5256	7.43978	-0.571489	7.4352	-3.80267	7.43958	-0.556484	7.4375	0.674143
7.44145	12.4862	7.44645	-0.546344	7.44187	-3.76309	7.44625	-0.536665	7.44417	0.669658
7.44812	12.4494	7.45312	-0.519656	7.44853	-3.72025	7.45292	-0.5152	7.45083	0.666983
7.45478	12.4156	7.45978	-0.491284	7.4552	-3.67407	7.45958	-0.491634	7.4575	0.665762
7.46145	12.3852	7.46645	-0.460975	7.46187	-3.62422	7.46625	-0.465803	7.46417	0.665814
7.46812	12.3583	7.47312	-0.428148	7.46853	-3.57029	7.47292	-0.437833	7.47083	0.667349
7.47478	12.3349	7.47978	-0.392459	7.4752	-3.51217	7.47958	-0.407822	7.4775	0.670493
7.48145	12.315	7.48645	-0.353865	7.48187	-3.44943	7.48625	-0.375569	7.48417	0.675172
7.48812	12.2991	7.49312	-0.312224	7.48853	-3.38198	7.49292	-0.340588	7.49083	0.681452
7.49478	12.2874	7.49978	-0.267133	7.4952	-3.30958	7.49958	-0.302575	7.4975	0.689588
7.50145	12.2804	7.50645	-0.218414	7.50187	-3.23243	7.50625	-0.261247	7.50417	0.6999
7.50812	12.2783	7.51312	-0.166252	7.50853	-3.15062	7.51292	-0.216581	7.51083	0.712469
7.51478	12.2814	7.51978	-0.110462	7.5152	-3.06347	7.51958	-0.168338	7.5175	0.727646
7.52145	12.2903	7.52645	-0.0502244	7.52187	-2.97023	7.52625	-0.116169	7.52417	0.745699
7.52812	12.3051	7.53312	0.0152811	7.52853	-2.87009	7.53292	-0.0596493	7.53083	0.766635
7.53478	12.3262	7.53978	0.0859946	7.5352	-2.76283	7.53958	0.00096113	7.5375	0.790618
7.54145	12.354	7.54645	0.16214	7.54187	-2.64775	7.54625	0.0655651	7.54417	0.818081
7.54812	12.3889	7.55312	0.2442	7.54853	-2.52391	7.55292	0.134923	7.55083	0.849538
7.55478	12.4311	7.55978	0.332631	7.5552	-2.39043	7.55958	0.210151	7.5575	0.884682
7.56145	12.4806	7.56645	0.427313	7.56187	-2.24689	7.56625	0.291429	7.56417	0.923745
7.56812	12.5379	7.57312	0.528298	7.56853	-2.09306	7.57292	0.378303	7.57083	0.967368
7.57478	12.6032	7.57978	0.6366	7.5752	-1.92823	7.57958	0.470966	7.5775	1.01607
7.58145	12.6764	7.58645	0.752889	7.58187	-1.75125	7.58625	0.570267	7.58417	1.06962
7.58812	12.7578	7.59312	0.877656	7.58853	-1.56096	7.59292	0.676893	7.59083	1.12766
7.59478	12.8484	7.59978	1.01142	7.5952	-1.35657	7.59958	0.790723	7.5975	1.19108
7.60145	12.9488	7.60645	1.15513	7.60187	-1.13675	7.60625	0.912003	7.60417	1.26036
7.60812	13.0597	7.61312	1.30955	7.60853	-0.90038	7.61292	1.04144	7.61083	1.33536
7.61478	13.1813	7.61978	1.47471	7.6152	-0.645906	7.61958	1.18005	7.6175	1.41571
7.62145	13.3138	7.62645	1.65108	7.62187	-0.372142	7.62625	1.32805	7.62417	1.50215
7.62812	13.4577	7.63312	1.83947	7.62853	-0.0780374	7.63292	1.48539	7.63083	1.59593
7.63478	13.6135	7.63978	2.04098	7.6352	0.237748	7.63958	1.65278	7.6375	1.69732
7.64145	13.7823	7.64645	2.2561	7.64187	0.575721	7.64625	1.83088	7.64417	1.80631
7.64812	13.9648	7.65312	2.4851	7.64853	0.936925	7.65292	2.02037	7.65083	1.92344
7.65478	14.1615	7.65978	2.72866	7.6552	1.32219	7.65958	2.22149	7.6575	2.0495
7.66145	14.3729	7.66645	2.98747	7.66187	1.73274	7.66625	2.43501	7.66417	2.18494
7.66812	14.6	7.67312	3.26249	7.66853	2.1695	7.67292	2.66168	7.67083	2.32971
7.67478	14.8435	7.67978	3.55431	7.6752	2.6326	7.67958	2.90193	7.6775	2.48439
7.68145	15.1045	7.68645	3.86352	7.68187	3.12259	7.68625	3.1563	7.68417	2.64945
7.68812	15.3839	7.69312	4.19067	7.68853	3.64034	7.69292	3.42498	7.69083	2.82518
7.69478	15.6832	7.69978	4.53618	7.6952	4.18687	7.69958	3.7084	7.6975	3.0119
7.70145	16.0042	7.70645	4.90068	7.70187	4.76245	7.70625	4.0077	7.70417	3.21022
7.70812	16.3483	7.71312	5.28474	7.70853	5.36713	7.71292	4.32409	7.71083	3.42117
7.71478	16.7172	7.71978	5.68893	7.7152	6.0014	7.71958	4.65901	7.7175	3.64521
7.72145	17.1123	7.72645	6.11391	7.72187	6.66571	7.72625	5.01323	7.72417	3.88286
7.72812	17.5354	7.73312	6.56065	7.72853	7.36038	7.73292	5.3882	7.73083	4.13524
7.73478	17.9887	7.73978	7.03034	7.7352	8.08523	7.73958	5.78559	7.7375	4.40413
7.74145	18.4744	7.74645	7.52384	7.74187	8.8405	7.74625	6.20677	7.74417	4.69138
7.74812	18.995	7.75312	8.04161	7.74853	9.62645	7.75292	6.65317	7.75083	4.99806
7.75478	19.5526	7.75978	8.58401	7.7552	10.4429	7.75958	7.12546	7.7575	5.32565
7.76145	20.1485	7.76645	9.15167	7.76187	11.29	7.76625	7.62499	7.76417	5.67616
7.76812	20.7848	7.77312	9.74517	7.76853	12.1669	7.77292	8.15295	7.77083	6.05158
7.77478	21.4637	7.77978	10.365	7.7752	13.0729	7.77958	8.71079	7.7775	6.45357
7.78145	22.1879	7.78645	11.0117	7.78187	14.0066	7.78625	9.29992	7.78417	6.88351
7.78812	22.9589	7.79312	11.6852	7.78853	14.9657	7.79292	9.9213	7.79083	7.34341
7.79478	23.7773	7.79978	12.385	7.7952	15.9483	7.79958	10.5755	7.7975	7.8353
7.80145	24.6441	7.80645	13.1105	7.80187	16.9521	7.80625	11.2629	7.80417	8.36127
7.80812	25.5607	7.81312	13.8609	7.80853	17.9745	7.81292	11.9843	7.81083	8.92333
7.81478	26.528	7.81978	14.6353	7.8152	19.0118	7.81958	12.7397	7.8175	9.523
7.82145	27.5458	7.82645	15.4317	7.82187	20.0594	7.82625	13.528	7.82417	10.162
7.82812	28.6132	7.83312	16.2484	7.82853	21.1121	7.83292	14.3473	7.83083	10.8417
7.83478	29.7288	7.83978	17.0836	7.8352	22.1653	7.83958	15.1965	7.8375	11.5625
7.84145	30.8909	7.84645	17.9353	7.84187	23.2142	7.84625	16.0745	7.84417	12.3249
7.84812	32.0971	7.85312	18.8012	7.84853	24.2538	7.85292	16.9794	7.85083	13.1291
7.85478	33.3443	7.85978	19.6788	7.8552	25.2789	7.85958	17.9092	7.8575	13.9756
7.86145	34.6291	7.86645	20.5655	7.86187	26.2855	7.86625	18.861	7.86417	14.8636
7.86812	35.9479	7.87312	21.4582	7.86853	27.2696	7.87292	19.832	7.87083	15.7914
7.87478	37.2967	7.87978	22.3541	7.8752	28.227	7.87958	20.8188	7.8775	16.7571
7.88145	38.6712	7.88645	23.2508	7.88187	29.1526	7.88625	21.8183	7.88417	17.7589
7.88812	40.0668	7.89312	24.1455	7.88853	30.0418	7.89292	22.8273	7.89083	18.7955
7.89478	41.4785	7.89978	25.0348	7.8952	30.8908	7.89958	23.8423	7.8975	19.8635
7.90145	42.9005	7.90645	25.9152	7.90187	31.6966	7.90625	24.8594	7.90417	20.9592
7.90812	44.3265	7.91312	26.7835	7.90853	32.4569	7.91292	25.8748	7.91083	22.0787
7.91478	45.7512	7.91978	27.6359	7.9152	33.1697	7.91958	26.884	7.9175	23.2191
7.92145	47.1693	7.92645	28.4675	7.92187	33.8333	7.92625	27.8823	7.92417	24.3762
7.92812	48.5751	7.93312	29.2732	7.92853	34.4457	7.93292	28.8638	7.93083	25.544
7.93478	49.9613	7.93978	30.0476	7.9352	35.0059	7.93958	29.8217	7.9375	26.7156
7.94145	51.3203	7.94645	30.7849	7.94187	35.513	7.94625	30.749	7.94417	27.8838
7.94812	52.6454	7.95312	31.4789	7.94853	35.9654	7.95292	31.639	7.95083	29.0417
7.95478	53.9288	7.95978	32.1234	7.9552	36.3616	7.95958	32.4851	7.9575	30.1802
7.96145	55.1623	7.96645	32.7118	7.96187	36.7007	7.96625	33.2793	7.96417	31.2891
7.96812	56.3373	7.97312	33.2377	7.96853	36.9817	7.97292	34.0136	7.97083	32.357
7.97478	57.4451	7.97978	33.6954	7.9752	37.203	7.97958	34.6803	7.9775	33.3737
7.98145	58.4779	7.98645	34.0796	7.98187	37.3626	7.98625	35.2725	7.98417	34.3289
7.98812	59.4273	7.99312	34.3854	7.98853	37.4589	7.99292	35.7836	7.99083	35.2115
7.99478	60.2854	7.99978	34.6084	7.9952	37.4905	7.99958	36.2068	7.9975	36.0097
8.00145	61.0445	8.00645	34.7449	8.00187	37.456	8.00625	36.5361	8.00417	36.713
8.00812	61.697	8.01312	34.7924	8.00853	37.3546	8.01292	36.7668	8.01083	37.3128
8.01478	62.2366	8.01978	34.7496	8.0152	37.1858	8.01958	36.8961	8.0175	37.8013
8.02145	62.6584	8.02645	34.6158	8.02187	36.949	8.02625	36.9221	8.02417	38.1709
8.02812	62.9588	8.03312	34.3913	8.02853	36.6433	8.03292	36.8442	8.03083	38.4158
8.03478	63.1349	8.03978	34.0781	8.0352	36.2684	8.03958	36.6624	8.0375	38.5326
8.04145	63.1841	8.04645	33.6791	8.04187	35.8253	8.04625	36.3785	8.04417	38.5196
8.04812	63.1063	8.05312	33.1986	8.04853	35.3154	8.05292	35.9954	8.05083	38.3767
8.05478	62.9028	8.05978	32.6413	8.0552	34.7406	8.05958	35.5168	8.0575	38.1056
8.06145	62.5755	8.06645	32.0118	8.06187	34.1033	8.06625	34.9479	8.06417	37.71
8.06812	62.1269	8.07312	31.3157	8.06853	33.4071	8.07292	34.2943	8.07083	37.1956
8.07478	61.5604	8.07978	30.5594	8.0752	32.6559	8.07958	33.5628	8.0775	36.5691
8.08145	60.8814	8.08645	29.75	8.08187	31.8535	8.08625	32.761	8.08417	35.839
8.08812	60.0967	8.09312	28.8945	8.08853	31.0044	8.09292	31.8974	8.09083	35.0149
8.09478	59.2138	8.09978	27.9995	8.0952	30.1132	8.09958	30.9806	8.0975	34.1078
8.10145	58.2405	8.10645	27.0722	8.10187	29.1846	8.10625	30.0182	8.10417	33.1284
8.10812	57.1843	8.11312	26.1198	8.10853	28.2233	8.11292	29.0182	8.11083	32.0878
8.11478	56.0531	8.11978	25.1498	8.1152	27.2351	8.11958	27.989	8.1175	30.9976
8.12145	54.8553	8.12645	24.1684	8.12187	26.2259	8.12625	26.9395	8.12417	29.8701
8.12812	53.5998	8.13312	23.1818	8.12853	25.2005	8.13292	25.8776	8.13083	28.7163
8.13478	52.2947	8.13978	22.1963	8.1352	24.1636	8.13958	24.8101	8.1375	27.5463
8.14145	50.9474	8.14645	21.2175	8.14187	23.1204	8.14625	23.7435	8.14417	26.3695
8.14812	49.5668	8.15312	20.2508	8.14853	22.0767	8.15292	22.6844	8.15083	25.1955
8.15478	48.1621	8.15978	19.3011	8.1552	21.0377	8.15958	21.6387	8.1575	24.0327
8.16145	46.7423	8.16645	18.3722	8.16187	20.0071	8.16625	20.6115	8.16417	22.8881
8.16812	45.3147	8.17312	17.4671	8.16853	18.9884	8.17292	19.607	8.17083	21.7676
8.17478	43.8857	8.17978	16.5891	8.1752	17.9856	8.17958	18.6293	8.1775	20.6768
8.18145	42.4624	8.18645	15.7408	8.18187	17.0028	8.18625	17.6821	8.18417	19.6205
8.18812	41.051	8.19312	14.9247	8.18853	16.0435	8.19292	16.769	8.19083	18.6027
8.19478	39.658	8.19978	14.1422	8.1952	15.1099	8.19958	15.8919	8.1975	17.6263
8.20145	38.2888	8.20645	13.3948	8.20187	14.204	8.20625	15.0522	8.20417	16.6933
8.20812	36.9483	8.21312	12.6832	8.20853	13.3283	8.21292	14.2508	8.21083	15.8051
8.21478	35.6415	8.21978	12.0077	8.2152	12.4849	8.21958	13.4886	8.2175	14.9625
8.22145	34.3728	8.22645	11.3683	8.22187	11.6754	8.22625	12.7658	8.22417	14.1663
8.22812	33.146	8.23312	10.7649	8.22853	10.9003	8.23292	12.0817	8.23083	13.4163
8.23478	31.9634	8.23978	10.1973	8.2352	10.1601	8.23958	11.4362	8.2375	12.7115
8.24145	30.827	8.24645	9.6643	8.24187	9.45545	8.24625	10.8283	8.24417	12.0505
8.24812	29.7386	8.25312	9.16474	8.24853	8.78686	8.25292	10.2578	8.25083	11.4319
8.25478	28.6998	8.25978	8.69756	8.2552	8.15393	8.25958	9.72356	8.2575	10.8539
8.26145	27.7116	8.26645	8.26181	8.26187	7.55619	8.26625	9.22481	8.26417	10.3148
8.26812	26.7746	8.27312	7.85577	8.26853	6.99329	8.27292	8.76005	8.27083	9.81259
8.27478	25.8892	8.27978	7.47758	8.2752	6.4647	8.27958	8.32722	8.2775	9.34549
8.28145	25.0553	8.28645	7.12568	8.28187	5.96919	8.28625	7.9247	8.28417	8.91124
8.28812	24.2717	8.29312	6.79877	8.28853	5.50558	8.29292	7.55078	8.29083	8.5079
8.29478	23.5376	8.29978	6.4953	8.2952	5.07278	8.29958	7.20415	8.2975	8.1335
8.30145	22.8516	8.30645	6.21389	8.30187	4.66936	8.30625	6.88277	8.30417	7.78619
8.30812	22.2121	8.31312	5.95341	8.30853	4.29332	8.31292	6.58525	8.31083	7.4636
8.31478	21.6171	8.31978	5.71249	8.3152	3.9429	8.31958	6.31035	8.3175	7.16376
8.32145	21.0645	8.32645	5.48974	8.32187	3.61712	8.32625	6.0567	8.32417	6.88514
8.32812	20.5525	8.33312	5.2838	8.32853	3.315	8.33292	5.82245	8.33083	6.6264
8.33478	20.0782	8.33978	5.09369	8.3352	3.03517	8.33958	5.60569	8.3375	6.386
8.34145	19.6394	8.34645	4.91801	8.34187	2.776	8.34625	5.40517	8.34417	6.16235
8.34812	19.234	8.35312	4.75531	8.34853	2.53601	8.35292	5.21961	8.35083	5.9543
8.35478	18.8604	8.35978	4.60459	8.3552	2.31373	8.35958	5.04785	8.3575	5.76073
8.36145	18.516	8.36645	4.46525	8.36187	2.10789	8.36625	4.8885	8.36417	5.58031
8.36812	18.1984	8.37312	4.33638	8.36853	1.91694	8.37292	4.74075	8.37083	5.41195
8.37478	17.9062	8.37978	4.21716	8.3752	1.73929	8.37958	4.60404	8.3775	5.25454
8.38145	17.6379	8.38645	4.10683	8.38187	1.57403	8.38625	4.47792	8.38417	5.1072
8.38812	17.3909	8.39312	4.00465	8.38853	1.42102	8.39292	4.36106	8.39083	4.96928
8.39478	17.1632	8.39978	3.9099	8.3952	1.27994	8.39958	4.25223	8.3975	4.84006
8.40145	16.9536	8.40645	3.82166	8.40187	1.14975	8.40625	4.15108	8.40417	4.719
8.40812	16.7609	8.41312	3.73992	8.40853	1.02915	8.41292	4.05739	8.41083	4.60526
8.41478	16.5835	8.41978	3.66402	8.4152	0.917077	8.41958	3.97051	8.4175	4.49839
8.42145	16.4198	8.42645	3.59335	8.42187	0.812039	8.42625	3.88893	8.42417	4.39782
8.42812	16.2688	8.43312	3.52728	8.42853	0.71241	8.43292	3.81237	8.43083	4.3029
8.43478	16.1296	8.43978	3.46581	8.4352	0.617445	8.43958	3.74054	8.4375	4.21326
8.44145	16.001	8.44645	3.40883	8.44187	0.527054	8.44625	3.6731	8.44417	4.12874
8.44812	15.8816	8.45312	3.35535	8.44853	0.441492	8.45292	3.6091	8.45083	4.04906
8.45478	15.7701	8.45978	3.30469	8.4552	0.360623	8.45958	3.54797	8.4575	3.97389
8.46145	15.6659	8.46645	3.2564	8.46187	0.284642	8.46625	3.48984	8.46417	3.90296
8.46812	15.5683	8.47312	3.2104	8.46853	0.213616	8.47292	3.43488	8.47083	3.83598
8.47478	15.4764	8.47978	3.16648	8.4752	0.147209	8.47958	3.3834	8.4775	3.77294
8.48145	15.3899	8.48645	3.12463	8.48187	0.0852421	8.48625	3.33475	8.48417	3.71387
8.48812	15.3087	8.49312	3.08479	8.48853	0.0273362	8.49292	3.2884	8.49083	3.65874
8.49478	15.233	8.49978	3.04683	8.4952	-0.0265986	8.49958	3.24391	8.4975	3.60689
8.50145	15.1623	8.50645	3.01052	8.50187	-0.0770092	8.50625	3.2012	8.50417	3.55759
8.50812	15.0961	8.51312	2.97584	8.50853	-0.124305	8.51292	3.16028	8.51083	3.51067
8.51478	15.0344	8.51978	2.9425	8.5152	-0.168607	8.51958	3.12077	8.5175	3.46588
8.52145	14.9769	8.52645	2.91034	8.52187	-0.210188	8.52625	3.08271	8.52417	3.42285
8.52812	14.9231	8.53312	2.87921	8.52853	-0.249207	8.53292	3.04582	8.53083	3.38157
8.53478	14.8722	8.53978	2.84899	8.5352	-0.286132	8.53958	3.01016	8.5375	3.34219
8.54145	14.8242	8.54645	2.81944	8.54187	-0.320859	8.54625	2.97604	8.54417	3.30498
8.54812	14.7791	8.55312	2.79025	8.54853	-0.353418	8.55292	2.94311	8.55083	3.26978
8.55478	14.7369	8.55978	2.76161	8.5552	-0.384062	8.55958	2.9112	8.5575	3.23657
8.56145	14.6973	8.56645	2.73348	8.56187	-0.413388	8.56625	2.88038	8.56417	3.20549
8.56812	14.66	8.57312	2.70568	8.56853	-0.441849	8.57292	2.8513	8.57083	3.17606
8.57478	14.6248	8.57978	2.67808	8.5752	-0.469439	8.57958	2.82366	8.5775	3.148
8.58145	14.5918	8.58645	2.65114	8.58187	-0.496313	8.58625	2.79669	8.58417	3.12128
8.58812	14.5608	8.59312	2.62526	8.58853	-0.522107	8.59292	2.7706	8.59083	3.09606
8.59478	14.5316	8.59978	2.60028	8.5952	-0.546768	8.59958	2.74571	8.5975	3.0722
8.60145	14.5039	8.60645	2.5756	8.60187	-0.570506	8.60625	2.72182	8.60417	3.0492
8.60812	14.4776	8.61312	2.5514	8.60853	-0.593841	8.61292	2.69826	8.61083	3.02677
8.61478	14.4525	8.61978	2.52756	8.6152	-0.61702	8.61958	2.67516	8.6175	3.00489
8.62145	14.4281	8.62645	2.50394	8.62187	-0.64005	8.62625	2.65275	8.62417	2.98341
8.62812	14.4039	8.63312	2.48036	8.62853	-0.663347	8.63292	2.63074	8.63083	2.96233
8.63478	14.3795	8.63978	2.45671	8.6352	-0.687376	8.63958	2.60886	8.6375	2.94176
8.64145	14.3551	8.64645	2.43336	8.64187	-0.712112	8.64625	2.58705	8.64417	2.92194
8.64812	14.3306	8.65312	2.41005	8.64853	-0.737064	8.65292	2.5655	8.65083	2.90304
8.65478	14.3063	8.65978	2.38707	8.6552	-0.762187	8.65958	2.54406	8.6575	2.88472
8.66145	14.2818	8.66645	2.36407	8.66187	-0.787802	8.66625	2.52296	8.66417	2.86711
8.66812	14.257	8.67312	2.3407	8.66853	-0.814021	8.67292	2.50202	8.67083	2.85025
8.67478	14.232	8.67978	2.3168	8.6752	-0.841029	8.67958	2.48103	8.6775	2.83373
8.68145	14.2065	8.68645	2.29239	8.68187	-0.86908	8.68625	2.45985	8.68417	2.81714
8.68812	14.18	8.69312	2.26771	8.68853	-0.898212	8.69292	2.43855	8.69083	2.80051
8.69478	14.1522	8.69978	2.24278	8.6952	-0.928149	8.69958	2.4171	8.6975	2.78414
8.70145	14.1236	8.70645	2.21799	8.70187	-0.958793	8.70625	2.39512	8.70417	2.76773
8.70812	14.0945	8.71312	2.19347	8.70853	-0.990301	8.71292	2.37242	8.71083	2.75115
8.71478	14.0643	8.71978	2.1688	8.7152	-1.02245	8.71958	2.34918	8.7175	2.73464
8.72145	14.0327	8.72645	2.14351	8.72187	-1.05502	8.72625	2.32553	8.72417	2.71807
8.72812	13.9997	8.73312	2.11757	8.72853	-1.08802	8.73292	2.30133	8.73083	2.7011
8.73478	13.9656	8.73978	2.09119	8.7352	-1.12145	8.73958	2.27643	8.7375	2.68374
8.74145	13.9305	8.74645	2.06426	8.74187	-1.15521	8.74625	2.25095	8.74417	2.6666
8.74812	13.8944	8.75312	2.03668	8.74853	-1.18919	8.75292	2.22547	8.75083	2.64961
8.75478	13.8576	8.75978	2.00882	8.7552	-1.22346	8.75958	2.20004	8.7575	2.63223
8.76145	13.8203	8.76645	1.98109	8.76187	-1.25799	8.76625	2.17436	8.76417	2.61436
8.76812	13.7829	8.77312	1.9535	8.76853	-1.29266	8.77292	2.14815	8.77083	2.59639
8.77478	13.7455	8.77978	1.92578	8.7752	-1.3274	8.77958	2.12141	8.7775	2.57847
8.78145	13.7079	8.78645	1.89796	8.78187	-1.36206	8.78625	2.09427	8.78417	2.56039
8.78812	13.67	8.79312	1.87008	8.78853	-1.39664	8.79292	2.06663	8.79083	2.54212
8.79478	13.6324	8.79978	1.84219	8.7952	-1.431	8.79958	2.03854	8.7975	2.52394
8.80145	13.5953	8.80645	1.81439	8.80187	-1.46496	8.80625	2.01023	8.80417	2.50586
8.80812	13.5583	8.81312	1.78669	8.80853	-1.49827	8.81292	1.98185	8.81083	2.48758
8.81478	13.5212	8.81978	1.75904	8.8152	-1.5311	8.81958	1.95379	8.8175	2.46887
8.82145	13.4845	8.82645	1.73148	8.82187	-1.56341	8.82625	1.92602	8.82417	2.44965
8.82812	13.4486	8.83312	1.7045	8.82853	-1.59545	8.83292	1.89845	8.83083	2.42989
8.83478	13.4131	8.83978	1.67836	8.8352	-1.62712	8.83958	1.87082	8.8375	2.40952
8.84145	13.3775	8.84645	1.65261	8.84187	-1.65842	8.84625	1.8433	8.84417	2.38889
8.84812	13.3425	8.85312	1.62684	8.84853	-1.68951	8.85292	1.8163	8.85083	2.36841
8.85478	13.309	8.85978	1.60135	8.8552	-1.72031	8.85958	1.78973	8.8575	2.34791
8.86145	13.2766	8.86645	1.5763	8.86187	-1.75107	8.86625	1.76369	8.86417	2.32725
8.86812	13.2447	8.87312	1.55156	8.86853	-1.78129	8.87292	1.73829	8.87083	2.30645
8.87478	13.2132	8.87978	1.52683	8.8752	-1.81063	8.87958	1.71363	8.8775	2.28588
8.88145	13.1833	8.88645	1.50259	8.88187	-1.83923	8.88625	1.68976	8.88417	2.26557
8.88812	13.1544	8.89312	1.47923	8.88853	-1.8675	8.89292	1.66654	8.89083	2.24538
8.89478	13.126	8.89978	1.45673	8.8952	-1.89559	8.89958	1.64399	8.8975	2.22529
8.90145	13.0981	8.90645	1.435	8.90187	-1.92336	8.90625	1.62183	8.90417	2.20525
8.90812	13.0709	8.91312	1.4137	8.90853	-1.95073	8.91292	1.59984	8.91083	2.18512
8.91478	13.0447	8.91978	1.39283	8.9152	-1.97805	8.91958	1.57826	8.9175	2.16495
8.92145	13.0193	8.92645	1.37213	8.92187	-2.00496	8.92625	1.55706	8.92417	2.14471
8.92812	12.9951	8.93312	1.35174	8.92853	-2.03115	8.93292	1.53632	8.93083	2.12438
8.93478	12.9717	8.93978	1.33179	8.9352	-2.05632	8.93958	1.51619	8.9375	2.10404
8.94145	12.9489	8.94645	1.31256	8.94187	-2.0803	8.94625	1.49669	8.94417	2.0841
8.94812	12.9266	8.95312	1.29435	8.94853	-2.10337	8.95292	1.47787	8.95083	2.06494
8.95478	12.9047	8.95978	1.27734	8.9552	-2.12576	8.95958	1.45946	8.9575	2.04648
8.96145	12.8836	8.96645	1.26129	8.96187	-2.1475	8.96625	1.44164	8.96417	2.02852
8.96812	12.863	8.97312	1.24589	8.96853	-2.16815	8.97292	1.42454	8.97083	2.01105
8.97478	12.8435	8.97978	1.23088	8.9752	-2.18789	8.97958	1.40784	8.9775	1.9941
8.98145	12.8249	8.98645	1.21628	8.98187	-2.20677	8.98625	1.39133	8.98417	1.97732
8.98812	12.8071	8.99312	1.20192	8.98853	-2.22468	8.99292	1.37506	8.99083	1.96061
8.99478	12.7899	8.99978	1.18751	8.9952	-2.24119	8.99958	1.35943	8.9975	1.94404
9.00145	12.773	9.00645	1.17324	9.00187	-2.25663	9.00625	1.34469	9.00417	1.92808
9.00812	12.7567	9.01312	1.15945	9.00853	-2.27184	9.01292	1.3304	9.01083	1.91293
9.01478	12.741	9.01978	1.14645	9.0152	-2.28689	9.01958	1.31655	9.0175	1.89853
9.02145	12.7263	9.02645	1.13411	9.02187	-2.3018	9.02625	1.30332	9.02417	1.88465
9.02812	12.7123	9.03312	1.1225	9.02853	-2.31609	9.03292	1.29088	9.03083	1.87106
9.03478	12.6994	9.03978	1.11184	9.0352	-2.32988	9.03958	1.27916	9.0375	1.85791
9.04145	12.6875	9.04645	1.10195	9.04187	-2.34343	9.04625	1.26784	9.04417	1.84526
9.04812	12.6766	9.05312	1.09265	9.04853	-2.35658	9.05292	1.25722	9.05083	1.83334
9.05478	12.6664	9.05978	1.08378	9.0552	-2.36906	9.05958	1.24764	9.0575	1.82199
9.06145	12.6567	9.06645	1.07531	9.06187	-2.38042	9.06625	1.23893	9.06417	1.81119
9.06812	12.6477	9.07312	1.06727	9.06853	-2.39114	9.07292	1.23087	9.07083	1.80092
9.07478	12.6398	9.07978	1.05979	9.0752	-2.40121	9.07958	1.22327	9.0775	1.79098
9.08145	12.6326	9.08645	1.05346	9.08187	-2.41035	9.08625	1.21599	9.08417	1.78141
9.08812	12.6259	9.09312	1.04831	9.08853	-2.41838	9.09292	1.20896	9.09083	1.77233
9.09478	12.6195	9.09978	1.04391	9.0952	-2.42534	9.09958	1.20193	9.0975	1.7639
9.10145	12.6132	9.10645	1.03998	9.10187	-2.43147	9.10625	1.19561	9.10417	1.75636
9.10812	12.6074	9.11312	1.0366	9.10853	-2.43679	9.11292	1.19045	9.11083	1.74969
9.11478	12.602	9.11978	1.03395	9.1152	-2.44184	9.11958	1.18655	9.1175	1.74395
9.12145	12.5975	9.12645	1.03163	9.12187	-2.44668	9.12625	1.18328	9.12417	1.73871
9.12812	12.5939	9.13312	1.02918	9.12853	-2.451	9.13292	1.18051	9.13083	1.73392
9.13478	12.591	9.13978	1.027	9.1352	-2.45442	9.13958	1.17867	9.1375	1.72966
9.14145	12.5888	9.14645	1.02548	9.14187	-2.45705	9.14625	1.17772	9.14417	1.72625
9.14812	12.5874	9.15312	1.02478	9.14853	-2.45907	9.15292	1.17736	9.15083	1.72386
9.15478	12.5867	9.15978	1.02463	9.1552	-2.46029	9.15958	1.17735	9.1575	1.72271
9.16145	12.5864	9.16645	1.0251	9.16187	-2.46052	9.16625	1.17826	9.16417	1.72248
9.16812	12.5869	9.17312	1.02662	9.16853	-2.46003	9.17292	1.18014	9.17083	1.72296
9.17478	12.5887	9.17978	1.02911	9.1752	-2.45935	9.17958	1.18296	9.1775	1.72435
9.18145	12.5916	9.18645	1.03248	9.18187	-2.45861	9.18625	1.18649	9.18417	1.72663
9.18812	12.5953	9.19312	1.03644	9.18853	-2.45743	9.19292	1.19054	9.19083	1.72969
9.19478	12.5998	9.19978	1.04125	9.1952	-2.45523	9.19958	1.19518	9.1975	1.73325
9.20145	12.6053	9.20645	1.04702	9.20187	-2.45225	9.20625	1.20028	9.20417	1.73759
9.20812	12.6113	9.21312	1.0538	9.20853	-2.44831	9.21292	1.206	9.21083	1.74299
9.21478	12.6172	9.21978	1.06168	9.2152	-2.44315	9.21958	1.21229	9.2175	1.74926
9.22145	12.6235	9.22645	1.07059	9.22187	-2.43667	9.22625	1.21912	9.22417	1.75629
9.22812	12.6306	9.23312	1.07998	9.22853	-2.42935	9.23292	1.22712	9.23083	1.76426
9.23478	12.6382	9.23978	1.08893	9.2352	-2.42168	9.23958	1.23638	9.2375	1.77323
9.24145	12.6459	9.24645	1.09731	9.24187	-2.41336	9.24625	1.24703	9.24417	1.78339
9.24812	12.6542	9.25312	1.10599	9.24853	-2.40458	9.25292	1.25897	9.25083	1.79488
9.25478	12.6635	9.25978	1.11566	9.2552	-2.39556	9.25958	1.27221	9.2575	1.80788
9.26145	12.6739	9.26645	1.12631	9.26187	-2.38608	9.26625	1.28675	9.26417	1.8223
9.26812	12.6851	9.27312	1.13818	9.26853	-2.37555	9.27292	1.30203	9.27083	1.83766
9.27478	12.6971	9.27978	1.15167	9.2752	-2.36376	9.27958	1.31796	9.2775	1.85373
9.28145	12.71	9.28645	1.16701	9.28187	-2.35093	9.28625	1.33447	9.28417	1.87068
9.28812	12.7233	9.29312	1.18352	9.28853	-2.33704	9.29292	1.35163	9.29083	1.88897
9.29478	12.7372	9.29978	1.20062	9.2952	-2.32189	9.29958	1.36958	9.2975	1.90856
9.30145	12.7515	9.30645	1.21829	9.30187	-2.30572	9.30625	1.38837	9.30417	1.92939
9.30812	12.7663	9.31312	1.23675	9.30853	-2.28894	9.31292	1.40798	9.31083	1.95168
9.31478	12.7816	9.31978	1.25635	9.3152	-2.27142	9.31958	1.42866	9.3175	1.97598
9.32145	12.7977	9.32645	1.27711	9.32187	-2.25275	9.32625	1.45078	9.32417	2.00225
9.32812	12.815	9.33312	1.29897	9.32853	-2.23297	9.33292	1.4747	9.33083	2.02999
9.33478	12.8335	9.33978	1.32209	9.3352	-2.21216	9.33958	1.50024	9.3375	2.05927
9.34145	12.8528	9.34645	1.34657	9.34187	-2.19051	9.34625	1.5271	9.34417	2.09033
9.34812	12.8726	9.35312	1.37231	9.34853	-2.16777	9.35292	1.55555	9.35083	2.12311
9.35478	12.8929	9.35978	1.39905	9.3552	-2.14405	9.35958	1.58555	9.3575	2.1572
9.36145	12.9139	9.36645	1.42682	9.36187	-2.11938	9.36625	1.61718	9.36417	2.1928
9.36812	12.9362	9.37312	1.4559	9.36853	-2.09349	9.37292	1.65028	9.37083	2.23039
9.37478	12.9594	9.37978	1.48644	9.3752	-2.06631	9.37958	1.68489	9.3775	2.27027
9.38145	12.9836	9.38645	1.51844	9.38187	-2.03768	9.38625	1.72123	9.38417	2.31237
9.38812	13.0088	9.39312	1.55242	9.38853	-2.0076	9.39292	1.75927	9.39083	2.35678
9.39478	13.0348	9.39978	1.5889	9.3952	-1.97605	9.39958	1.7993	9.3975	2.4041
9.40145	13.0614	9.40645	1.62771	9.40187	-1.94313	9.40625	1.84139	9.40417	2.45442
9.40812	13.0883	9.41312	1.66825	9.40853	-1.90885	9.41292	1.88568	9.41083	2.50759
9.41478	13.116	9.41978	1.71026	9.4152	-1.8731	9.41958	1.93229	9.4175	2.56341
9.42145	13.1448	9.42645	1.75434	9.42187	-1.83558	9.42625	1.98156	9.42417	2.62243
9.42812	13.1749	9.43312	1.80075	9.42853	-1.79601	9.43292	2.03387	9.43083	2.68566
9.43478	13.2064	9.43978	1.84967	9.4352	-1.75418	9.43958	2.08966	9.4375	2.75369
9.44145	13.239	9.44645	1.90169	9.44187	-1.70991	9.44625	2.14905	9.44417	2.82647
9.44812	13.273	9.45312	1.95754	9.44853	-1.66345	9.45292	2.21212	9.45083	2.90384
9.45478	13.3082	9.45978	2.01721	9.4552	-1.61453	9.45958	2.27935	9.4575	2.98604
9.46145	13.345	9.46645	2.08046	9.46187	-1.56273	9.46625	2.3512	9.46417	3.07409
9.46812	13.3833	9.47312	2.14785	9.46853	-1.50759	9.47292	2.42804	9.47083	3.16877
9.47478	13.4233	9.47978	2.21954	9.4752	-1.449	9.47958	2.5098	9.4775	3.27007
9.48145	13.465	9.48645	2.29544	9.48187	-1.38709	9.48625	2.59665	9.48417	3.37822
9.48812	13.5088	9.49312	2.37564	9.48853	-1.32116	9.49292	2.68894	9.49083	3.49404
9.49478	13.5547	9.49978	2.46126	9.4952	-1.25075	9.49958	2.78732	9.4975	3.61871
9.50145	13.6021	9.50645	2.55305	9.50187	-1.17543	9.50625	2.89223	9.50417	3.75269
9.50812	13.6513	9.51312	2.65094	9.50853	-1.09535	9.51292	3.00407	9.51083	3.89605
9.51478	13.703	9.51978	2.75521	9.5152	-1.01037	9.51958	3.12313	9.5175	4.04953
9.52145	13.7577	9.52645	2.86652	9.52187	-0.920065	9.52625	3.24991	9.52417	4.21387
9.52812	13.8154	9.53312	2.98537	9.52853	-0.824042	9.53292	3.38501	9.53083	4.38927
9.53478	13.8762	9.53978	3.11182	9.5352	-0.721537	9.53958	3.52868	9.5375	4.57606
9.54145	13.9407	9.54645	3.24599	9.54187	-0.61214	9.54625	3.68121	9.54417	4.77498
9.54812	14.0093	9.55312	3.3883	9.54853	-0.495546	9.55292	3.84271	9.55083	4.98641
9.55478	14.082	9.55978	3.53909	9.5552	-0.371613	9.55958	4.01398	9.5575	5.21042
9.56145	14.1585	9.56645	3.69817	9.56187	-0.239864	9.56625	4.19524	9.56417	5.44737
9.56812	14.239	9.57312	3.86575	9.56853	-0.0998676	9.57292	4.38626	9.57083	5.69801
9.57478	14.3242	9.57978	4.04209	9.5752	0.0479519	9.57958	4.58671	9.5775	5.96256
9.58145	14.4149	9.58645	4.2273	9.58187	0.203229	9.58625	4.79631	9.58417	6.24033
9.58812	14.5109	9.59312	4.42117	9.58853	0.366367	9.59292	5.01478	9.59083	6.5307
9.59478	14.6126	9.59978	4.62342	9.5952	0.538059	9.59958	5.24137	9.5975	6.83326
9.60145	14.7202	9.60645	4.83394	9.60187	0.718348	9.60625	5.47601	9.60417	7.14777
9.60812	14.8342	9.61312	5.05264	9.60853	0.906914	9.61292	5.71863	9.61083	7.47375
9.61478	14.9543	9.61978	5.27893	9.6152	1.10363	9.61958	5.96894	9.6175	7.81042
9.62145	15.0804	9.62645	5.51188	9.62187	1.30811	9.62625	6.22578	9.62417	8.15662
9.62812	15.2128	9.63312	5.75031	9.62853	1.52001	9.63292	6.48841	9.63083	8.51126
9.63478	15.3516	9.63978	5.99364	9.6352	1.73908	9.63958	6.75613	9.6375	8.87305
9.64145	15.4969	9.64645	6.24149	9.64187	1.96514	9.64625	7.02803	9.64417	9.24052
9.64812	15.6486	9.65312	6.49319	9.64853	2.1973	9.65292	7.30291	9.65083	9.61167
9.65478	15.8071	9.65978	6.74769	9.6552	2.43434	9.65958	7.5795	9.6575	9.98481
9.66145	15.9723	9.66645	7.00389	9.66187	2.67562	9.66625	7.857	9.66417	10.3584
9.66812	16.1434	9.67312	7.26102	9.66853	2.92055	9.67292	8.13431	9.67083	10.7309
9.67478	16.3195	9.67978	7.51784	9.6752	3.1682	9.67958	8.40995	9.6775	11.1008
9.68145	16.5006	9.68645	7.7734	9.68187	3.41731	9.68625	8.68228	9.68417	11.4662
9.68812	16.6863	9.69312	8.02638	9.68853	3.66673	9.69292	8.95011	9.69083	11.8257
9.69478	16.8759	9.69978	8.27522	9.6952	3.91567	9.69958	9.21228	9.6975	12.1769
9.70145	17.0688	9.70645	8.51885	9.70187	4.16326	9.70625	9.4676	9.70417	12.518
9.70812	17.2648	9.71312	8.756	9.70853	4.40812	9.71292	9.71481	9.71083	12.8473
9.71478	17.4638	9.71978	8.98588	9.7152	4.64872	9.71958	9.9527	9.7175	13.1628
9.72145	17.6655	9.72645	9.20703	9.72187	4.88396	9.72625	10.1802	9.72417	13.4628
9.72812	17.8685	9.73312	9.41828	9.72853	5.11307	9.73292	10.3963	9.73083	13.7459
9.73478	18.0717	9.73978	9.61898	9.7352	5.33538	9.73958	10.6001	9.7375	14.0107
9.74145	18.2741	9.74645	9.80816	9.74187	5.54964	9.74625	10.7904	9.74417	14.2557
9.74812	18.475	9.75312	9.98517	9.74853	5.75455	9.75292	10.966	9.75083	14.4792
9.75478	18.6734	9.75978	10.1495	9.7552	5.94902	9.75958	11.1261	9.7575	14.6807
9.76145	18.8685	9.76645	10.3005	9.76187	6.13239	9.76625	11.2703	9.76417	14.8598
9.76812	19.0594	9.77312	10.4372	9.76853	6.30409	9.77292	11.3978	9.77083	15.0156
9.77478	19.2453	9.77978	10.5588	9.7752	6.46325	9.77958	11.5079	9.7775	15.1472
9.78145	19.4256	9.78645	10.6653	9.78187	6.60922	9.78625	11.6007	9.78417	15.2543
9.78812	19.5998	9.79312	10.7566	9.78853	6.74172	9.79292	11.6761	9.79083	15.3371
9.79478	19.7668	9.79978	10.832	9.7952	6.86063	9.79958	11.7346	9.7975	15.3953
9.80145	19.9259	9.80645	10.8911	9.80187	6.96521	9.80625	11.776	9.80417	15.4285
9.80812	20.0763	9.81312	10.9341	9.80853	7.05485	9.81292	11.8004	9.81083	15.4366
9.81478	20.2175	9.81978	10.9614	9.8152	7.12915	9.81958	11.8083	9.8175	15.4198
9.82145	20.349	9.82645	10.9733	9.82187	7.18815	9.82625	11.7997	9.82417	15.3786
9.82812	20.4701	9.83312	10.97	9.82853	7.2322	9.83292	11.7749	9.83083	15.314
9.83478	20.5807	9.83978	10.9516	9.8352	7.26135	9.83958	11.7339	9.8375	15.227
9.84145	20.6801	9.84645	10.9189	9.84187	7.27592	9.84625	11.6775	9.84417	15.1184
9.84812	20.7683	9.85312	10.8723	9.84853	7.27605	9.85292	11.6063	9.85083	14.9896
9.85478	20.8452	9.85978	10.8126	9.8552	7.26245	9.85958	11.521	9.8575	14.842
9.86145	20.9107	9.86645	10.7402	9.86187	7.23552	9.86625	11.4227	9.86417	14.677
9.86812	20.9641	9.87312	10.6555	9.86853	7.19539	9.87292	11.312	9.87083	14.4954
9.87478	21.0052	9.87978	10.5592	9.8752	7.14257	9.87958	11.19	9.8775	14.298
9.88145	21.0347	9.88645	10.4523	9.88187	7.07775	9.88625	11.0575	9.88417	14.0865
9.88812	21.0529	9.89312	10.3355	9.88853	7.00182	9.89292	10.9153	9.89083	13.8622
9.89478	21.0596	9.89978	10.2094	9.8952	6.91505	9.89958	10.7641	9.8975	13.6265
9.90145	21.0555	9.90645	10.0749	9.90187	6.81767	9.90625	10.6047	9.90417	13.3805
9.90812	21.0413	9.91312	9.93267	9.90853	6.71036	9.91292	10.438	9.91083	13.1254
9.91478	21.0172	9.91978	9.78368	9.9152	6.59366	9.91958	10.2645	9.9175	12.8629
9.92145	20.9832	9.92645	9.62824	9.92187	6.46838	9.92625	10.0854	9.92417	12.5942
9.92812	20.9395	9.93312	9.4668	9.92853	6.33544	9.93292	9.90117	9.93083	12.3204
9.93478	20.8865	9.93978	9.30029	9.9352	6.19591	9.93958	9.71232	9.9375	12.0424
9.94145	20.8249	9.94645	9.12967	9.94187	6.05091	9.94625	9.51961	9.94417	11.7619
9.94812	20.755	9.95312	8.95556	9.94853	5.90092	9.95292	9.32418	9.95083	11.4802
9.95478	20.6771	9.95978	8.77832	9.9552	5.7468	9.95958	9.12728	9.9575	11.1979
9.96145	20.592	9.96645	8.59892	9.96187	5.58908	9.96625	8.92925	9.96417	10.9155
9.96812	20.5007	9.97312	8.41825	9.96853	5.42799	9.97292	8.73043	9.97083	10.6337
9.97478	20.4038	9.97978	8.23671	9.9752	5.26374	9.97958	8.53185	9.9775	10.3538
9.98145	20.3016	9.98645	8.05447	9.98187	5.09697	9.98625	8.33418	9.98417	10.0769
9.98812	20.1948	9.99312	7.87222	9.98853	4.92863	9.99292	8.13785	9.99083	9.80342
9.99478	20.0842	9.99978	7.691	9.9952	4.75919	9.99958	7.94286	9.9975	9.53384
10.0015	19.9701	10.0064	7.51106	10.0019	4.58868	10.0062	7.74966	10.0042	9.26878
10.0081	19.8526	10.0131	7.33237	10.0085	4.41775	10.0129	7.55904	10.0108	9.0091
10.0148	19.7325	10.0198	7.15535	10.0152	4.24737	10.0196	7.37149	10.0175	8.75533
10.0214	19.6102	10.0265	6.98092	10.0219	4.07819	10.0262	7.1871	10.0242	8.50753
10.0281	19.4863	10.0331	6.80941	10.0285	3.91005	10.0329	7.00592	10.0308	8.26602
10.0348	19.3613	10.0398	6.64037	10.0352	3.74281	10.0396	6.82823	10.0375	8.0311
10.0414	19.2359	10.0465	6.47353	10.0419	3.57741	10.0463	6.65436	10.0442	7.80296
10.0481	19.1102	10.0531	6.30949	10.0485	3.41456	10.0529	6.48449	10.0508	7.58161
10.0548	18.984	10.0598	6.14873	10.0552	3.2545	10.0596	6.31882	10.0575	7.36708
10.0615	18.8578	10.0664	5.99138	10.0619	3.09676	10.0663	6.1576	10.0642	7.15944
10.0681	18.7322	10.0731	5.83734	10.0685	2.94204	10.0729	6.00076	10.0708	6.95874
10.0748	18.6073	10.0798	5.68723	10.0752	2.79105	10.0796	5.84807	10.0775	6.76505
10.0815	18.4834	10.0864	5.54205	10.0819	2.64364	10.0862	5.69987	10.0842	6.57874
10.0881	18.3606	10.0931	5.40221	10.0885	2.49932	10.0929	5.55655	10.0908	6.39991
10.0948	18.2395	10.0998	5.26736	10.0952	2.35789	10.0996	5.41814	10.0975	6.22846
10.1014	18.1204	10.1065	5.13697	10.1019	2.22023	10.1062	5.28452	10.1042	6.06427
10.1081	18.0033	10.1131	5.01125	10.1085	2.0865	10.1129	5.15587	10.1108	5.90723
10.1148	17.8885	10.1198	4.89012	10.1152	1.95645	10.1196	5.03252	10.1175	5.75735
10.1214	17.7762	10.1265	4.77353	10.1219	1.83029	10.1263	4.91406	10.1242	5.61436
10.1281	17.6663	10.1331	4.66088	10.1285	1.70843	10.1329	4.80007	10.1308	5.47793
10.1348	17.559	10.1398	4.55246	10.1352	1.59142	10.1396	4.6905	10.1375	5.34762
10.1415	17.4545	10.1464	4.4485	10.1419	1.47872	10.1463	4.58545	10.1442	5.22296
10.1481	17.353	10.1531	4.34902	10.1485	1.37004	10.1529	4.48483	10.1508	5.10377
10.1548	17.2547	10.1598	4.25413	10.1552	1.26545	10.1596	4.38827	10.1575	4.99021
10.1615	17.1599	10.1664	4.16332	10.1619	1.16509	10.1662	4.29566	10.1642	4.88243
10.1681	17.0686	10.1731	4.07654	10.1685	1.06869	10.1729	4.20703	10.1708	4.78036
10.1748	16.9805	10.1798	3.99341	10.1752	0.975676	10.1796	4.12232	10.1775	4.68394
10.1814	16.8955	10.1865	3.91382	10.1819	0.886254	10.1862	4.04179	10.1842	4.59319
10.1881	16.8135	10.1931	3.83747	10.1885	0.800602	10.1929	3.96568	10.1908	4.5078
10.1948	16.7341	10.1998	3.76396	10.1952	0.718802	10.1996	3.89404	10.1975	4.42688
10.2014	16.6572	10.2065	3.69341	10.2019	0.640392	10.2063	3.82683	10.2042	4.35008
10.2081	16.5832	10.2131	3.62609	10.2085	0.565559	10.2129	3.76357	10.2108	4.27731
10.2148	16.5125	10.2198	3.56223	10.2152	0.494495	10.2196	3.70383	10.2175	4.20832
10.2215	16.4453	10.2264	3.50185	10.2219	0.427313	10.2263	3.64698	10.2242	4.14277
10.2281	16.3812	10.2331	3.44487	10.2285	0.363588	10.2329	3.5926	10.2308	4.08076
10.2348	16.3202	10.2398	3.39143	10.2352	0.303105	10.2396	3.54106	10.2375	4.02296
10.2415	16.2625	10.2464	3.34167	10.2419	0.245996	10.2462	3.49247	10.2442	3.96917
10.2481	16.2079	10.2531	3.29535	10.2485	0.192091	10.2529	3.44705	10.2508	3.91878
10.2548	16.1561	10.2598	3.25203	10.2552	0.141069	10.2596	3.4048	10.2575	3.87186
10.2614	16.1066	10.2665	3.21136	10.2619	0.092566	10.2662	3.36547	10.2642	3.82853
10.2681	16.0596	10.2731	3.1734	10.2685	0.0467524	10.2729	3.32876	10.2708	3.78857
10.2748	16.0153	10.2798	3.13806	10.2752	0.00392646	10.2796	3.29427	10.2775	3.75112
10.2814	15.9737	10.2865	3.10476	10.2819	-0.0361502	10.2863	3.26172	10.2842	3.71582
10.2881	15.9346	10.2931	3.0733	10.2885	-0.0737235	10.2929	3.23074	10.2908	3.68278
10.2948	15.8977	10.2998	3.04363	10.2952	-0.109047	10.2996	3.20127	10.2975	3.6518
10.3015	15.8633	10.3064	3.01596	10.3019	-0.142448	10.3063	3.17359	10.3042	3.62266
10.3081	15.8318	10.3131	2.9901	10.3085	-0.174247	10.3129	3.14814	10.3108	3.59557
10.3148	15.8029	10.3198	2.96617	10.3152	-0.20466	10.3196	3.12466	10.3175	3.57088
10.3215	15.7761	10.3264	2.94462	10.3219	-0.233136	10.3262	3.10282	10.3242	3.54876
10.3281	15.7511	10.3331	2.92546	10.3285	-0.259623	10.3329	3.08277	10.3308	3.52893
10.3348	15.7285	10.3398	2.90821	10.3352	-0.284113	10.3396	3.06448	10.3375	3.51119
10.3415	15.7082	10.3465	2.89217	10.3419	-0.306428	10.3462	3.04773	10.3442	3.49534
10.3481	15.6893	10.3531	2.87706	10.3485	-0.326395	10.3529	3.03206	10.3508	3.48101
10.3548	15.6716	10.3598	2.86283	10.3552	-0.344381	10.3596	3.0174	10.3575	3.4681
10.3614	15.6554	10.3665	2.84934	10.3619	-0.360958	10.3663	3.00431	10.3642	3.45647
10.3681	15.6409	10.3731	2.83659	10.3685	-0.37621	10.3729	2.99262	10.3708	3.44597
10.3748	15.628	10.3798	2.82489	10.3752	-0.389852	10.3796	2.98216	10.3775	3.43648
10.3814	15.6163	10.3864	2.81443	10.3819	-0.402249	10.3863	2.9725	10.3842	3.42839
10.3881	15.6061	10.3931	2.80526	10.3885	-0.413686	10.3929	2.96363	10.3908	3.42216
10.3948	15.5976	10.3998	2.79694	10.3952	-0.424266	10.3996	2.95566	10.3975	3.41725
10.4015	15.5907	10.4064	2.78922	10.4019	-0.434011	10.4062	2.94851	10.4042	3.41298
10.4081	15.585	10.4131	2.78204	10.4085	-0.443071	10.4129	2.94221	10.4108	3.40927
10.4148	15.5803	10.4198	2.77563	10.4152	-0.451542	10.4196	2.93668	10.4175	3.40648
10.4215	15.5764	10.4265	2.77051	10.4219	-0.459298	10.4262	2.93221	10.4242	3.4046
10.4281	15.5735	10.4331	2.76683	10.4285	-0.466272	10.4329	2.9285	10.4308	3.40284
10.4348	15.5716	10.4398	2.76443	10.4352	-0.472233	10.4396	2.92534	10.4375	3.4012
10.4414	15.5705	10.4465	2.76268	10.4419	-0.477232	10.4462	2.92248	10.4442	3.39997
10.4481	15.5701	10.4531	2.76113	10.4485	-0.481404	10.4529	2.91981	10.4508	3.39948
10.4548	15.5703	10.4598	2.75936	10.4552	-0.485077	10.4596	2.91751	10.4575	3.39966
10.4614	15.5712	10.4665	2.7573	10.4619	-0.488311	10.4663	2.91539	10.4642	3.39988
10.4681	15.572	10.4731	2.75514	10.4685	-0.490867	10.4729	2.91371	10.4708	3.39994
10.4748	15.5729	10.4798	2.75306	10.4752	-0.493191	10.4796	2.91231	10.4775	3.40001
10.4815	15.5738	10.4864	2.75142	10.4819	-0.495508	10.4863	2.91118	10.4842	3.40046
10.4881	15.5749	10.4931	2.75046	10.4885	-0.497684	10.4929	2.91046	10.4908	3.40125
10.4948	15.5763	10.4998	2.7502	10.4952	-0.499487	10.4996	2.91015	10.4975	3.40179
10.5015	15.5776	10.5064	2.75025	10.5019	-0.500813	10.5062	2.91023	10.5042	3.4022
10.5081	15.5788	10.5131	2.74996	10.5085	-0.502318	10.5129	2.91023	10.5108	3.4024
10.5148	15.5795	10.5198	2.74919	10.5152	-0.504099	10.5196	2.90982	10.5175	3.40198
10.5214	15.5796	10.5265	2.74789	10.5219	-0.506118	10.5262	2.90896	10.5242	3.40037
10.5281	15.5789	10.5331	2.74619	10.5285	-0.50848	10.5329	2.90755	10.5308	3.39768
10.5348	15.5775	10.5398	2.74415	10.5352	-0.511296	10.5396	2.90549	10.5375	3.3945
10.5414	15.5755	10.5465	2.74187	10.5419	-0.514626	10.5463	2.90281	10.5442	3.39099
10.5481	15.5729	10.5531	2.73943	10.5485	-0.518344	10.5529	2.89971	10.5508	3.38702
10.5548	15.5695	10.5598	2.73649	10.5552	-0.522286	10.5596	2.89676	10.5575	3.38227
10.5615	15.5649	10.5664	2.73295	10.5619	-0.52654	10.5663	2.89377	10.5642	3.37692
10.5681	15.5589	10.5731	2.72883	10.5685	-0.528984	10.5729	2.89037	10.5708	3.37081
10.5748	15.5514	10.5798	2.7243	10.5752	-0.517927	10.5796	2.88623	10.5775	3.36371
10.5815	15.5427	10.5864	2.71919	10.5819	-0.48805	10.5862	2.88124	10.5842	3.35523
10.5881	15.5326	10.5931	2.71342	10.5885	-0.45304	10.5929	2.8755	10.5908	3.34546
10.5948	15.5211	10.5998	2.70732	10.5952	-0.431575	10.5996	2.86885	10.5975	3.33484
10.6014	15.5082	10.6065	2.70135	10.6019	-0.429437	10.6062	2.86134	10.6042	3.32345
10.6081	15.4941	10.6131	2.69544	10.6085	-0.437081	10.6129	2.85337	10.6108	3.31112
10.6148	15.4788	10.6198	2.68914	10.6152	-0.459433	10.6196	2.84518	10.6175	3.2978
10.6214	15.4621	10.6265	2.68214	10.6219	-0.501424	10.6263	2.83687	10.6242	3.28378
10.6281	15.4443	10.6331	2.67483	10.6285	-0.549167	10.6329	2.82853	10.6308	3.26929
10.6348	15.4259	10.6398	2.66755	10.6352	-0.583686	10.6396	2.82034	10.6375	3.25458
10.6415	15.4073	10.6464	2.66016	10.6419	-0.598624	10.6463	2.81249	10.6442	3.23983
10.6481	15.3882	10.6531	2.65253	10.6485	-0.605583	10.6529	2.80483	10.6508	3.22507
10.6548	15.3694	10.6598	2.64485	10.6552	-0.611514	10.6596	2.79744	10.6575	3.2104
10.6615	15.3512	10.6664	2.63774	10.6619	-0.616796	10.6662	2.79058	10.6642	3.19596
10.6681	15.3339	10.6731	2.63151	10.6685	-0.620902	10.6729	2.7843	10.6708	3.18234
10.6748	15.3173	10.6798	2.62617	10.6752	-0.623278	10.6796	2.77847	10.6775	3.16978
10.6814	15.3019	10.6865	2.62192	10.6819	-0.623904	10.6862	2.77338	10.6842	3.15827
10.6881	15.2888	10.6931	2.61877	10.6885	-0.62269	10.6929	2.76952	10.6908	3.14817
10.6948	15.2782	10.6998	2.6172	10.6952	-0.619031	10.6996	2.76737	10.6975	3.13964
10.7014	15.2705	10.7065	2.61734	10.7019	-0.612192	10.7063	2.76705	10.7042	3.13256
10.7081	15.2654	10.7131	2.61929	10.7085	-0.601791	10.7129	2.76888	10.7108	3.12666
10.7148	15.2639	10.7198	2.62365	10.7152	-0.588186	10.7196	2.77348	10.7175	3.1225
10.7215	15.2666	10.7264	2.63129	10.7219	-0.57143	10.7263	2.78101	10.7242	3.12113
10.7281	15.2737	10.7331	2.64285	10.7285	-0.551045	10.7329	2.79161	10.7308	3.12282
10.7348	15.2856	10.7398	2.65812	10.7352	-0.526741	10.7396	2.80512	10.7375	3.12743
10.7415	15.3027	10.7464	2.67711	10.7419	-0.498533	10.7462	2.8216	10.7442	3.13538
10.7481	15.3257	10.7531	2.70008	10.7485	-0.466511	10.7529	2.84132	10.7508	3.14734
10.7548	15.3546	10.7598	2.72687	10.7552	-0.429951	10.7596	2.86473	10.7575	3.16361
10.7614	15.3897	10.7665	2.75693	10.7619	-0.388332	10.7662	2.89223	10.7642	3.18351
10.7681	15.4313	10.7731	2.79041	10.7685	-0.341557	10.7729	2.92394	10.7708	3.20695
10.7748	15.4796	10.7798	2.82822	10.7752	-0.289477	10.7796	2.96047	10.7775	3.23473
10.7814	15.535	10.7865	2.87115	10.7819	-0.231929	10.7863	3.00223	10.7842	3.26739
10.7881	15.5982	10.7931	2.91908	10.7885	-0.1688	10.7929	3.04921	10.7908	3.30452
10.7948	15.6692	10.7998	2.97174	10.7952	-0.100627	10.7996	3.10084	10.7975	3.34573
10.8015	15.7477	10.8064	3.02929	10.8019	-0.0277236	10.8063	3.1568	10.8042	3.39142
10.8081	15.8333	10.8131	3.0918	10.8085	0.0497773	10.8129	3.21685	10.8108	3.44193
10.8148	15.9257	10.8198	3.1587	10.8152	0.131562	10.8196	3.28065	10.8175	3.49668
10.8215	16.0247	10.8264	3.22925	10.8219	0.217132	10.8262	3.34824	10.8242	3.55528
10.8281	16.1297	10.8331	3.30303	10.8285	0.306144	10.8329	3.41961	10.8308	3.61773
10.8348	16.2409	10.8398	3.38013	10.8352	0.398487	10.8396	3.49472	10.8375	3.68391
10.8415	16.358	10.8465	3.46054	10.8419	0.493996	10.8462	3.57322	10.8442	3.75349
10.8481	16.4807	10.8531	3.54388	10.8485	0.592396	10.8529	3.65492	10.8508	3.82591
10.8548	16.6085	10.8598	3.63011	10.8552	0.693776	10.8596	3.7398	10.8575	3.90096
10.8614	16.741	10.8665	3.71907	10.8619	0.798039	10.8663	3.82753	10.8642	3.97827
10.8681	16.8781	10.8731	3.811	10.8685	0.904888	10.8729	3.91803	10.8708	4.05796
10.8748	17.0195	10.8798	3.90546	10.8752	1.01411	10.8796	4.01075	10.8775	4.13993
10.8814	17.165	10.8864	4.00209	10.8819	1.12532	10.8863	4.10551	10.8842	4.224
10.8881	17.3139	10.8931	4.10071	10.8885	1.23848	10.8929	4.20231	10.8908	4.30985
10.8948	17.4656	10.8998	4.20097	10.8952	1.35305	10.8996	4.30116	10.8975	4.3975
10.9015	17.6197	10.9064	4.30266	10.9019	1.46867	10.9062	4.40163	10.9042	4.4871
10.9081	17.7755	10.9131	4.40548	10.9085	1.58491	10.9129	4.50272	10.9108	4.57806
10.9148	17.9325	10.9198	4.50926	10.9152	1.70165	10.9196	4.60433	10.9175	4.66962
10.9215	18.0904	10.9265	4.6135	10.9219	1.81891	10.9262	4.70616	10.9242	4.76121
10.9281	18.2489	10.9331	4.71784	10.9285	1.93612	10.9329	4.8079	10.9308	4.85291
10.9348	18.4076	10.9398	4.82198	10.9352	2.05237	10.9396	4.90884	10.9375	4.94478
10.9414	18.5663	10.9465	4.92544	10.9419	2.16708	10.9462	5.00916	10.9442	5.03626
10.9481	18.7247	10.9531	5.02761	10.9485	2.28038	10.9529	5.10941	10.9508	5.12669
10.9548	18.8821	10.9598	5.12838	10.9552	2.39181	10.9596	5.20943	10.9575	5.21585
10.9614	19.0378	10.9665	5.22836	10.9619	2.50123	10.9663	5.30891	10.9642	5.30388
10.9681	19.1906	10.9731	5.32757	10.9685	2.60857	10.9729	5.40723	10.9708	5.39099
10.9748	19.3404	10.9798	5.42577	10.9752	2.71425	10.9796	5.50409	10.9775	5.47652
10.9815	19.4874	10.9864	5.5226	10.9819	2.81823	10.9863	5.59904	10.9842	5.56001
10.9881	19.6322	10.9931	5.6178	10.9885	2.92004	10.9929	5.69197	10.9908	5.6415
10.9948	19.7743	10.9998	5.7109	10.9952	3.01944	10.9996	5.78279	10.9975	5.72138
11.0015	19.9132	11.0064	5.80131	11.0019	3.11614	11.0062	5.87119	11.0042	5.79958
11.0081	20.0493	11.0131	5.88892	11.0085	3.21004	11.0129	5.95713	11.0108	5.87559
11.0148	20.1822	11.0198	5.97365	11.0152	3.30098	11.0196	6.04058	11.0175	5.94953
11.0214	20.312	11.0265	6.05571	11.0219	3.38876	11.0262	6.12155	11.0242	6.02161
11.0281	20.4379	11.0331	6.13539	11.0285	3.4731	11.0329	6.19964	11.0308	6.09151
11.0348	20.5603	11.0398	6.21297	11.0352	3.55442	11.0396	6.27462	11.0375	6.15892
11.0414	20.6797	11.0465	6.28832	11.0419	3.63312	11.0463	6.3471	11.0442	6.224
11.0481	20.796	11.0531	6.36125	11.0485	3.70938	11.0529	6.41766	11.0508	6.28694
11.0548	20.9094	11.0598	6.43194	11.0552	3.78316	11.0596	6.48659	11.0575	6.34745
11.0615	21.0192	11.0664	6.50076	11.0619	3.85463	11.0663	6.55362	11.0642	6.40551
11.0681	21.1254	11.0731	6.56754	11.0685	3.92438	11.0729	6.61851	11.0708	6.46167
11.0748	21.2278	11.0798	6.63213	11.0752	3.99215	11.0796	6.6815	11.0775	6.51622
11.0815	21.3268	11.0864	6.6943	11.0819	4.05759	11.0862	6.74232	11.0842	6.56888
11.0881	21.4231	11.0931	6.754	11.0885	4.12064	11.0929	6.80085	11.0908	6.61952
11.0948	21.5166	11.0998	6.81118	11.0952	4.18154	11.0996	6.8572	11.0975	6.66858
11.1014	21.6075	11.1065	6.86606	11.1019	4.24059	11.1062	6.9118	11.1042	6.71654
11.1081	21.6958	11.1131	6.91908	11.1085	4.29784	11.1129	6.96506	11.1108	6.76347
11.1148	21.7816	11.1198	6.97041	11.1152	4.3534	11.1196	7.01685	11.1175	6.80939
11.1214	21.8646	11.1265	7.02019	11.1219	4.40713	11.1263	7.0674	11.1242	6.85471
11.1281	21.9448	11.1331	7.06869	11.1285	4.45894	11.1329	7.11664	11.1308	6.89936
11.1348	22.0225	11.1398	7.11627	11.1352	4.50896	11.1396	7.16434	11.1375	6.94295
11.1415	22.0975	11.1464	7.16266	11.1419	4.55731	11.1463	7.21036	11.1442	6.98502
11.1481	22.17	11.1531	7.20782	11.1485	4.60405	11.1529	7.25491	11.1508	7.02579
11.1548	22.2398	11.1598	7.25215	11.1552	4.64904	11.1596	7.29854	11.1575	7.06553
11.1615	22.3069	11.1664	7.29594	11.1619	4.69278	11.1662	7.34137	11.1642	7.10446
11.1681	22.3718	11.1731	7.33881	11.1685	4.7355	11.1729	7.3834	11.1708	7.14279
11.1748	22.4345	11.1798	7.38026	11.1752	4.77704	11.1796	7.42437	11.1775	7.18071
11.1814	22.4949	11.1865	7.42042	11.1819	4.81748	11.1862	7.46416	11.1842	7.21842
11.1881	22.553	11.1931	7.45949	11.1885	4.85705	11.1929	7.50282	11.1908	7.25628
11.1948	22.6095	11.1998	7.49734	11.1952	4.89587	11.1996	7.54051	11.1975	7.29434
11.2014	22.6642	11.2065	7.53406	11.2019	4.93349	11.2063	7.57741	11.2042	7.33206
11.2081	22.7169	11.2131	7.56986	11.2085	4.96972	11.2129	7.61352	11.2108	7.36933
11.2148	22.7674	11.2198	7.60504	11.2152	5.00489	11.2196	7.64894	11.2175	7.40654
11.2215	22.8164	11.2264	7.63985	11.2219	5.03922	11.2263	7.68442	11.2242	7.44438
11.2281	22.864	11.2331	7.67449	11.2285	5.07263	11.2329	7.72013	11.2308	7.48263
11.2348	22.9101	11.2398	7.7089	11.2352	5.10521	11.2396	7.75596	11.2375	7.521
11.2415	22.9551	11.2464	7.74258	11.2419	5.13734	11.2462	7.79132	11.2442	7.55983
11.2481	22.9991	11.2531	7.77593	11.2485	5.16935	11.2529	7.82641	11.2508	7.5994
11.2548	23.0418	11.2598	7.80932	11.2552	5.20135	11.2596	7.8619	11.2575	7.63973
11.2614	23.0829	11.2665	7.84297	11.2619	5.23303	11.2662	7.89787	11.2642	7.68075
11.2681	23.1222	11.2731	7.87634	11.2685	5.26439	11.2729	7.93414	11.2708	7.72277
11.2748	23.1598	11.2798	7.9094	11.2752	5.29552	11.2796	7.97027	11.2775	7.76646
11.2814	23.196	11.2865	7.94248	11.2819	5.32658	11.2863	8.00677	11.2842	7.81213
11.2881	23.2309	11.2931	7.97594	11.2885	5.35774	11.2929	8.04408	11.2908	7.85992
11.2948	23.265	11.2998	8.00984	11.2952	5.38888	11.2996	8.08226	11.2975	7.91025
11.3015	23.2982	11.3064	8.044	11.3019	5.42029	11.3063	8.12109	11.3042	7.9634
11.3081	23.3308	11.3131	8.07868	11.3085	5.4522	11.3129	8.1608	11.3108	8.01964
11.3148	23.3631	11.3198	8.11414	11.3152	5.48472	11.3196	8.20204	11.3175	8.0789
11.3215	23.3951	11.3264	8.15088	11.3219	5.51789	11.3262	8.24486	11.3242	8.14115
11.3281	23.4266	11.3331	8.18854	11.3285	5.55165	11.3329	8.289	11.3308	8.20665
11.3348	23.4577	11.3398	8.22712	11.3352	5.58619	11.3396	8.33451	11.3375	8.2759
11.3415	23.4886	11.3465	8.26681	11.3419	5.62156	11.3462	8.38163	11.3442	8.34931
11.3481	23.5191	11.3531	8.3079	11.3485	5.65755	11.3529	8.43066	11.3508	8.42736
11.3548	23.5492	11.3598	8.35066	11.3552	5.6943	11.3596	8.48185	11.3575	8.51034
11.3614	23.5786	11.3665	8.39529	11.3619	5.73237	11.3663	8.53597	11.3642	8.59907
11.3681	23.6074	11.3731	8.44244	11.3685	5.77224	11.3729	8.59356	11.3708	8.69468
11.3748	23.6354	11.3798	8.49245	11.3752	5.81376	11.3796	8.65483	11.3775	8.79815
11.3814	23.6628	11.3864	8.54515	11.3819	5.85672	11.3863	8.71991	11.3842	8.91024
11.3881	23.69	11.3931	8.60065	11.3885	5.90156	11.3929	8.78903	11.3908	9.03182
11.3948	23.7169	11.3998	8.65951	11.3952	5.94857	11.3996	8.8627	11.3975	9.16447
11.4015	23.7435	11.4064	8.72215	11.4019	5.99777	11.4062	8.94146	11.4042	9.30984
11.4081	23.7698	11.4131	8.78888	11.4085	6.04938	11.4129	9.02624	11.4108	9.4694
11.4148	23.7961	11.4198	8.85998	11.4152	6.10436	11.4196	9.11795	11.4175	9.64427
11.4215	23.8222	11.4265	8.93636	11.4219	6.16349	11.4262	9.21743	11.4242	9.83547
11.4281	23.8478	11.4331	9.01863	11.4285	6.22682	11.4329	9.32546	11.4308	10.0443
11.4348	23.8725	11.4398	9.10733	11.4352	6.29481	11.4396	9.44273	11.4375	10.272
11.4414	23.8972	11.4465	9.20325	11.4419	6.36806	11.4462	9.56985	11.4442	10.52
11.4481	23.9226	11.4531	9.30732	11.4485	6.44743	11.4529	9.70723	11.4508	10.7891
11.4548	23.9487	11.4598	9.41982	11.4552	6.5329	11.4596	9.85529	11.4575	11.0795
11.4614	23.9754	11.4665	9.54118	11.4619	6.62463	11.4663	10.0142	11.4642	11.3918
11.4681	24.0029	11.4731	9.67189	11.4685	6.72338	11.4729	10.1842	11.4708	11.7262
11.4748	24.0308	11.4798	9.81241	11.4752	6.82984	11.4796	10.3652	11.4775	12.0824
11.4815	24.059	11.4864	9.96249	11.4819	6.94446	11.4863	10.5568	11.4842	12.4589
11.4881	24.0874	11.4931	10.1216	11.4885	7.06694	11.4929	10.7588	11.4908	12.8539
11.4948	24.1163	11.4998	10.2898	11.4952	7.19728	11.4996	10.9701	11.4975	13.2656
11.5015	24.1459	11.5064	10.4665	11.5019	7.33574	11.5062	11.1903	11.5042	13.6914
11.5081	24.1763	11.5131	10.6509	11.5085	7.48244	11.5129	11.4186	11.5108	14.1285
11.5148	24.2078	11.5198	10.8418	11.5152	7.63696	11.5196	11.6534	11.5175	14.573
11.5214	24.2397	11.5265	11.0381	11.5219	7.7984	11.5262	11.8926	11.5242	15.0208
11.5281	24.2713	11.5331	11.2385	11.5285	7.96606	11.5329	12.1337	11.5308	15.4678
11.5348	24.3019	11.5398	11.4418	11.5352	8.13903	11.5396	12.3751	11.5375	15.9093
11.5414	24.3314	11.5465	11.6462	11.5419	8.31633	11.5463	12.6145	11.5442	16.3406
11.5481	24.3601	11.5531	11.85	11.5485	8.49658	11.5529	12.8489	11.5508	16.7561
11.5548	24.3886	11.5598	12.051	11.5552	8.67878	11.5596	13.0758	11.5575	17.1501
11.5615	24.4171	11.5664	12.247	11.5619	8.86165	11.5663	13.2929	11.5642	17.5171
11.5681	24.4456	11.5731	12.4356	11.5685	9.04328	11.5729	13.4983	11.5708	17.8519
11.5748	24.4742	11.5798	12.6148	11.5752	9.22154	11.5796	13.6892	11.5775	18.1499
11.5815	24.5027	11.5864	12.7824	11.5819	9.39477	11.5862	13.8631	11.5842	18.4071
11.5881	24.5305	11.5931	12.9365	11.5885	9.56136	11.5929	14.0182	11.5908	18.6201
11.5948	24.5572	11.5998	13.0752	11.5952	9.71933	11.5996	14.1528	11.5975	18.7865
11.6014	24.5827	11.6065	13.1968	11.6019	9.86661	11.6062	14.2651	11.6042	18.904
11.6081	24.6074	11.6131	13.3003	11.6085	10.0017	11.6129	14.3532	11.6108	18.9708
11.6148	24.6311	11.6198	13.3839	11.6152	10.1236	11.6196	14.4156	11.6175	18.9862
11.6214	24.6539	11.6265	13.4466	11.6219	10.2306	11.6263	14.4516	11.6242	18.9502
11.6281	24.6757	11.6331	13.4878	11.6285	10.3214	11.6329	14.4608	11.6308	18.8639
11.6348	24.6964	11.6398	13.5073	11.6352	10.3942	11.6396	14.4431	11.6375	18.7294
11.6415	24.7155	11.6464	13.505	11.6419	10.4482	11.6463	14.3998	11.6442	18.5494
11.6481	24.7324	11.6531	13.4812	11.6485	10.483	11.6529	14.3318	11.6508	18.3277
11.6548	24.7472	11.6598	13.4368	11.6552	10.4991	11.6596	14.2405	11.6575	18.0682
11.6615	24.7593	11.6664	13.3728	11.6619	10.4966	11.6662	14.1276	11.6642	17.7752
11.6681	24.769	11.6731	13.2902	11.6685	10.4758	11.6729	13.9953	11.6708	17.4532
11.6748	24.7767	11.6798	13.1901	11.6752	10.4377	11.6796	13.8457	11.6775	17.1068
11.6814	24.7827	11.6865	13.0743	11.6819	10.3829	11.6862	13.6807	11.6842	16.7406
11.6881	24.7872	11.6931	12.9445	11.6885	10.3123	11.6929	13.5026	11.6908	16.3594
11.6948	24.7901	11.6998	12.8028	11.6952	10.226	11.6996	13.3138	11.6975	15.9679
11.7014	24.7921	11.7065	12.6509	11.7019	10.1255	11.7063	13.1171	11.7042	15.5704
11.7081	24.7926	11.7131	12.4912	11.7085	10.0127	11.7129	12.9146	11.7108	15.1709
11.7148	24.7912	11.7198	12.3254	11.7152	9.88949	11.7196	12.7081	11.7175	14.7731
11.7215	24.788	11.7264	12.1552	11.7219	9.75771	11.7263	12.4992	11.7242	14.3807
11.7281	24.7836	11.7331	11.9822	11.7285	9.61869	11.7329	12.2899	11.7308	13.9967
11.7348	24.7782	11.7398	11.8082	11.7352	9.47422	11.7396	12.0821	11.7375	13.6233
11.7415	24.7719	11.7464	11.6346	11.7419	9.32582	11.7462	11.8773	11.7442	13.2628
11.7481	24.7653	11.7531	11.4626	11.7485	9.17498	11.7529	11.677	11.7508	12.9172
11.7548	24.7589	11.7598	11.2934	11.7552	9.02285	11.7596	11.4821	11.7575	12.5877
11.7614	24.7526	11.7665	11.1284	11.7619	8.87047	11.7662	11.2937	11.7642	12.2748
11.7681	24.746	11.7731	10.9685	11.7685	8.71947	11.7729	11.1129	11.7708	11.9788
11.7748	24.7392	11.7798	10.8142	11.7752	8.57103	11.7796	10.9401	11.7775	11.7001
11.7814	24.7324	11.7865	10.6662	11.7819	8.42587	11.7863	10.7755	11.7842	11.4389
11.7881	24.7256	11.7931	10.5252	11.7885	8.28441	11.7929	10.6192	11.7908	11.1942
11.7948	24.7184	11.7998	10.3912	11.7952	8.14701	11.7996	10.4714	11.7975	10.9656
11.8015	24.7114	11.8064	10.2645	11.8019	8.01443	11.8063	10.3322	11.8042	10.7529
11.8081	24.7049	11.8131	10.1449	11.8085	7.88712	11.8129	10.2013	11.8108	10.5555
11.8148	24.6991	11.8198	10.0325	11.8152	7.76564	11.8196	10.0785	11.8175	10.3729
11.8215	24.6941	11.8264	9.92721	11.8219	7.65026	11.8262	9.96338	11.8242	10.2039
11.8281	24.6899	11.8331	9.82869	11.8285	7.54101	11.8329	9.85596	11.8308	10.0476
11.8348	24.6866	11.8398	9.7368	11.8352	7.438	11.8396	9.75587	11.8375	9.9038
11.8415	24.6837	11.8465	9.65119	11.8419	7.34124	11.8462	9.66285	11.8442	9.77163
11.8481	24.6814	11.8531	9.57161	11.8485	7.25095	11.8529	9.57665	11.8508	9.65019
11.8548	24.6796	11.8598	9.49789	11.8552	7.16704	11.8596	9.49711	11.8575	9.53848
11.8614	24.6782	11.8665	9.4294	11.8619	7.08936	11.8663	9.42421	11.8642	9.43578
11.8681	24.6768	11.8731	9.36581	11.8685	7.01719	11.8729	9.35749	11.8708	9.34156
11.8748	24.6758	11.8798	9.3072	11.8752	6.95037	11.8796	9.29657	11.8775	9.25507
11.8814	24.6754	11.8864	9.25363	11.8819	6.8887	11.8863	9.24104	11.8842	9.17584
11.8881	24.6758	11.8931	9.20498	11.8885	6.83172	11.8929	9.19048	11.8908	9.10348
11.8948	24.6764	11.8998	9.16074	11.8952	6.77886	11.8996	9.14433	11.8975	9.03741
11.9015	24.6772	11.9064	9.12054	11.9019	6.72959	11.9062	9.10186	11.9042	8.9771
11.9081	24.6784	11.9131	9.08406	11.9085	6.68442	11.9129	9.06281	11.9108	8.92215
11.9148	24.6799	11.9198	9.05099	11.9152	6.6433	11.9196	9.02718	11.9175	8.87243
11.9215	24.6823	11.9265	9.02101	11.9219	6.60591	11.9262	8.99493	11.9242	8.82729
11.9281	24.6855	11.9331	8.99359	11.9285	6.57205	11.9329	8.96578	11.9308	8.78602
11.9348	24.6897	11.9398	8.96882	11.9352	6.54168	11.9396	8.93927	11.9375	8.74843
11.9414	24.6947	11.9465	8.94663	11.9419	6.51491	11.9462	8.91531	11.9442	8.71458
11.9481	24.7007	11.9531	8.92694	11.9485	6.49098	11.9529	8.89362	11.9508	8.68437
11.9548	24.7073	11.9598	8.9094	11.9552	6.46953	11.9596	8.8739	11.9575	8.65713
11.9614	24.7139	11.9665	8.89385	11.9619	6.4507	11.9663	8.85587	11.9642	8.6325
11.9681	24.7202	11.9731	8.8805	11.9685	6.43439	11.9729	8.83982	11.9708	8.6105
11.9748	24.7266	11.9798	8.86889	11.9752	6.42002	11.9796	8.82608	11.9775	8.59091
11.9815	24.733	11.9864	8.85893	11.9819	6.40728	11.9863	8.81454	11.9842	8.57349
11.9881	24.7399	11.9931	8.85054	11.9885	6.39636	11.9929	8.80505	11.9908	8.5581
11.9948	24.7475	11.9998	8.84381	11.9952	6.38746	11.9996	8.79747	11.9975	8.54481
12.0015	24.756	12.0064	8.83855	12.0019	6.38036	12.0062	8.7917	12.0042	8.53379
12.0081	24.7652	12.0131	8.83427	12.0085	6.37481	12.0129	8.78709	12.0108	8.52489
12.0148	24.7748	12.0198	8.83113	12.0152	6.37121	12.0196	8.78331	12.0175	8.51779
12.0214	24.7851	12.0265	8.82927	12.0219	6.36949	12.0262	8.78031	12.0242	8.51207
12.0281	24.796	12.0331	8.82895	12.0285	6.36943	12.0329	8.7783	12.0308	8.50735
12.0348	24.8073	12.0398	8.82989	12.0352	6.37037	12.0396	8.77728	12.0375	8.50382
12.0414	24.819	12.0465	8.83192	12.0419	6.37194	12.0463	8.77728	12.0442	8.50164
12.0481	24.8312	12.0531	8.83509	12.0485	6.37458	12.0529	8.77861	12.0508	8.50105
12.0548	24.8445	12.0598	8.83924	12.0552	6.37845	12.0596	8.78137	12.0575	8.50192
12.0615	24.8589	12.0664	8.84431	12.0619	6.3837	12.0663	8.78524	12.0642	8.50417
12.0681	24.8741	12.0731	8.85023	12.0685	6.39013	12.0729	8.78994	12.0708	8.50794
12.0748	24.8897	12.0798	8.85722	12.0752	6.39773	12.0796	8.79531	12.0775	8.5129
12.0815	24.9055	12.0864	8.86499	12.0819	6.40635	12.0862	8.80157	12.0842	8.51859
12.0881	24.9216	12.0931	8.87343	12.0885	6.41551	12.0929	8.80878	12.0908	8.52474
12.0948	24.9378	12.0998	8.88284	12.0952	6.42512	12.0996	8.81672	12.0975	8.53174
12.1014	24.9541	12.1065	8.89357	12.1019	6.43521	12.1062	8.82553	12.1042	8.53983
12.1081	24.9708	12.1131	8.90554	12.1085	6.44612	12.1129	8.83565	12.1108	8.54865
12.1148	24.9884	12.1198	8.91804	12.1152	6.4582	12.1196	8.84715	12.1175	8.55806
12.1214	25.0072	12.1265	8.93082	12.1219	6.47174	12.1263	8.85957	12.1242	8.56777
12.1281	25.0268	12.1331	8.94397	12.1285	6.48673	12.1329	8.87257	12.1308	8.57738
12.1348	25.0474	12.1398	8.95794	12.1352	6.50284	12.1396	8.88625	12.1375	8.58677
12.1415	25.069	12.1464	8.97287	12.1419	6.51984	12.1463	8.90063	12.1442	8.59642
12.1481	25.0914	12.1531	8.9882	12.1485	6.5375	12.1529	8.91495	12.1508	8.60664
12.1548	25.1146	12.1598	9.00425	12.1552	6.55559	12.1596	8.92924	12.1575	8.61713
12.1615	25.1383	12.1664	9.02139	12.1619	6.57396	12.1662	8.94385	12.1642	8.62799
12.1681	25.1627	12.1731	9.03987	12.1685	6.59273	12.1729	8.95929	12.1708	8.63984
12.1748	25.1874	12.1798	9.05909	12.1752	6.61226	12.1796	8.97557	12.1775	8.65277
12.1814	25.2121	12.1865	9.07838	12.1819	6.63257	12.1862	8.99278	12.1842	8.66636
12.1881	25.2371	12.1931	9.098	12.1885	6.65377	12.1929	9.01105	12.1908	8.68037
12.1948	25.2624	12.1998	9.11786	12.1952	6.67558	12.1996	9.03025	12.1975	8.69484
12.2014	25.2883	12.2065	9.13816	12.2019	6.69802	12.2063	9.0501	12.2042	8.70943
12.2081	25.3147	12.2131	9.15924	12.2085	6.72115	12.2129	9.07054	12.2108	8.72413
12.2148	25.3421	12.2198	9.18125	12.2152	6.74473	12.2196	9.09174	12.2175	8.73923
12.2215	25.3708	12.2264	9.20428	12.2219	6.76882	12.2263	9.11363	12.2242	8.75488
12.2281	25.4007	12.2331	9.22818	12.2285	6.79326	12.2329	9.13628	12.2308	8.77114
12.2348	25.4318	12.2398	9.25319	12.2352	6.8187	12.2396	9.15964	12.2375	8.7883
12.2415	25.4636	12.2464	9.27952	12.2419	6.84537	12.2462	9.18368	12.2442	8.80691
12.2481	25.496	12.2531	9.30654	12.2485	6.87286	12.2529	9.20845	12.2508	8.82675
12.2548	25.5289	12.2598	9.33373	12.2552	6.90071	12.2596	9.2338	12.2575	8.84756
12.2614	25.5621	12.2665	9.36095	12.2619	6.9287	12.2662	9.2596	12.2642	8.86961
12.2681	25.5951	12.2731	9.38858	12.2685	6.95707	12.2729	9.28576	12.2708	8.89279
12.2748	25.6281	12.2798	9.41704	12.2752	6.98566	12.2796	9.31253	12.2775	8.91685
12.2814	25.6619	12.2865	9.44628	12.2819	7.01462	12.2863	9.34032	12.2842	8.94178
12.2881	25.6971	12.2931	9.47653	12.2885	7.04432	12.2929	9.36925	12.2908	8.96788
12.2948	25.7336	12.2998	9.50792	12.2952	7.0752	12.2996	9.39926	12.2975	8.99511
12.3015	25.7709	12.3064	9.54045	12.3019	7.10738	12.3063	9.43039	12.3042	9.02309
12.3081	25.8092	12.3131	9.57388	12.3085	7.14069	12.3129	9.46255	12.3108	9.05203
12.3148	25.8487	12.3198	9.60803	12.3152	7.1751	12.3196	9.49572	12.3175	9.08237
12.3215	25.8892	12.3264	9.64281	12.3219	7.21038	12.3262	9.52994	12.3242	9.11435
12.3281	25.9303	12.3331	9.67821	12.3285	7.24644	12.3329	9.5652	12.3308	9.14792
12.3348	25.9716	12.3398	9.71422	12.3352	7.2831	12.3396	9.60161	12.3375	9.18289
12.3415	26.0136	12.3465	9.75111	12.3419	7.32062	12.3462	9.63891	12.3442	9.21875
12.3481	26.0567	12.3531	9.78913	12.3485	7.35929	12.3529	9.67725	12.3508	9.25516
12.3548	26.1008	12.3598	9.82834	12.3552	7.39922	12.3596	9.71638	12.3575	9.29256
12.3614	26.1456	12.3665	9.8685	12.3619	7.44017	12.3663	9.75624	12.3642	9.331
12.3681	26.1911	12.3731	9.90938	12.3685	7.48182	12.3729	9.79666	12.3708	9.37036
12.3748	26.2375	12.3798	9.9512	12.3752	7.52417	12.3796	9.83769	12.3775	9.4106
12.3814	26.2852	12.3864	9.99379	12.3819	7.56724	12.3863	9.87947	12.3842	9.45175
12.3881	26.3334	12.3931	10.0371	12.3885	7.61105	12.3929	9.92204	12.3908	9.49409
12.3948	26.3823	12.3998	10.081	12.3952	7.65541	12.3996	9.96567	12.3975	9.53695
12.4015	26.4317	12.4064	10.1258	12.4019	7.70027	12.4062	10.0103	12.4042	9.58024
12.4081	26.4828	12.4131	10.1715	12.4085	7.74551	12.4129	10.0556	12.4108	9.62397
12.4148	26.5354	12.4198	10.2176	12.4152	7.79101	12.4196	10.1007	12.4175	9.66805
12.4215	26.5889	12.4265	10.2645	12.4219	7.83689	12.4262	10.1455	12.4242	9.71261
12.4281	26.6433	12.4331	10.3119	12.4285	7.88361	12.4329	10.1903	12.4308	9.75763
12.4348	26.6984	12.4398	10.3596	12.4352	7.9312	12.4396	10.2355	12.4375	9.80318
12.4414	26.7543	12.4465	10.4075	12.4419	7.97922	12.4462	10.2809	12.4442	9.84869
12.4481	26.8096	12.4531	10.4552	12.4485	8.02746	12.4529	10.3265	12.4508	9.89382
12.4548	26.8644	12.4598	10.5029	12.4552	8.07595	12.4596	10.3723	12.4575	9.93833
12.4614	26.9192	12.4665	10.5504	12.4619	8.12455	12.4663	10.4183	12.4642	9.98233
12.4681	26.9743	12.4731	10.5979	12.4685	8.17257	12.4729	10.4643	12.4708	10.0258
12.4748	27.0297	12.4798	10.6452	12.4752	8.21967	12.4796	10.5095	12.4775	10.0688
12.4815	27.0849	12.4864	10.692	12.4819	8.26631	12.4863	10.5537	12.4842	10.1113
12.4881	27.1401	12.4931	10.7383	12.4885	8.31287	12.4929	10.5973	12.4908	10.1531
12.4948	27.1958	12.4998	10.7839	12.4952	8.35944	12.4996	10.6402	12.4975	10.1942
12.5015	27.2516	12.5064	10.8289	12.5019	8.40551	12.5062	10.6829	12.5042	10.2343
12.5081	27.3071	12.5131	10.8732	12.5085	8.45063	12.5129	10.7252	12.5108	10.2737
12.5148	27.3619	12.5198	10.9168	12.5152	8.49488	12.5196	10.7669	12.5175	10.3121
12.5214	27.4163	12.5265	10.9597	12.5219	8.53847	12.5262	10.8079	12.5242	10.3494
12.5281	27.4702	12.5331	11.002	12.5285	8.58139	12.5329	10.848	12.5308	10.3859
12.5348	27.5234	12.5398	11.0438	12.5352	8.62315	12.5396	10.8872	12.5375	10.4221
12.5414	27.5758	12.5465	11.0852	12.5419	8.66374	12.5463	10.9252	12.5442	10.4582
12.5481	27.6277	12.5531	11.1257	12.5485	8.70362	12.5529	10.9621	12.5508	10.4936
12.5548	27.6792	12.5598	11.1647	12.5552	8.74296	12.5596	10.9981	12.5575	10.5281
12.5615	27.7301	12.5664	11.202	12.5619	8.78145	12.5663	11.0333	12.5642	10.562
12.5681	27.7801	12.5731	11.238	12.5685	8.81904	12.5729	11.0677	12.5708	10.595
12.5748	27.8294	12.5798	11.2728	12.5752	8.85592	12.5796	11.1012	12.5775	10.6271
12.5815	27.8781	12.5864	11.3062	12.5819	8.89219	12.5862	11.1336	12.5842	10.6583
12.5881	27.926	12.5931	11.3385	12.5885	8.92744	12.5929	11.1652	12.5908	10.6887
12.5948	27.9734	12.5998	11.3705	12.5952	8.96147	12.5996	11.1957	12.5975	10.7183
12.6014	28.0203	12.6065	11.4021	12.6019	8.99412	12.6062	11.2254	12.6042	10.7472
12.6081	28.0668	12.6131	11.433	12.6085	9.02557	12.6129	11.2545	12.6108	10.7757
12.6148	28.1126	12.6198	11.4633	12.6152	9.05616	12.6196	11.2831	12.6175	10.8043
12.6214	28.1575	12.6265	11.4928	12.6219	9.08574	12.6263	11.3114	12.6242	10.8328
12.6281	28.2017	12.6331	11.5214	12.6285	9.1145	12.6329	11.3395	12.6308	10.8611
12.6348	28.2451	12.6398	11.5492	12.6352	9.14271	12.6396	11.3674	12.6375	10.8892
12.6415	28.2876	12.6464	11.5766	12.6419	9.17076	12.6463	11.3945	12.6442	10.9171
12.6481	28.3288	12.6531	11.6037	12.6485	9.19835	12.6529	11.4211	12.6508	10.945
12.6548	28.3692	12.6598	11.6305	12.6552	9.22532	12.6596	11.4472	12.6575	10.9725
12.6615	28.4088	12.6664	11.6567	12.6619	9.25206	12.6662	11.4727	12.6642	11
12.6681	28.4472	12.6731	11.6821	12.6685	9.2787	12.6729	11.4975	12.6708	11.0276
12.6748	28.4851	12.6798	11.7069	12.6752	9.30446	12.6796	11.5218	12.6775	11.0555
12.6814	28.5224	12.6865	11.7314	12.6819	9.32902	12.6862	11.5457	12.6842	11.0836
12.6881	28.5595	12.6931	11.7555	12.6885	9.35274	12.6929	11.5689	12.6908	11.1118
12.6948	28.5964	12.6998	11.7789	12.6952	9.37553	12.6996	11.5911	12.6975	11.1397
12.7014	28.633	12.7065	11.8013	12.7019	9.39703	12.7063	11.6128	12.7042	11.167
12.7081	28.669	12.7131	11.8233	12.7085	9.41717	12.7129	11.634	12.7108	11.1936
12.7148	28.704	12.7198	11.8451	12.7152	9.43663	12.7196	11.6545	12.7175	11.2196
12.7215	28.7387	12.7264	11.8663	12.7219	9.45566	12.7263	11.6744	12.7242	11.2453
12.7281	28.7731	12.7331	11.8868	12.7285	9.47399	12.7329	11.6943	12.7308	11.2714
12.7348	28.8071	12.7398	11.907	12.7352	9.49167	12.7396	11.7142	12.7375	11.2979
12.7415	28.84	12.7464	11.9273	12.7419	9.50883	12.7462	11.7337	12.7442	11.3247
12.7481	28.8723	12.7531	11.947	12.7485	9.52549	12.7529	11.7528	12.7508	11.3516
12.7548	28.9042	12.7598	11.9655	12.7552	9.54179	12.7596	11.7714	12.7575	11.3785
12.7614	28.9355	12.7665	11.9832	12.7619	9.55781	12.7662	11.7899	12.7642	11.4054
12.7681	28.9665	12.7731	12.0007	12.7685	9.57347	12.7729	11.8079	12.7708	11.4321
12.7748	28.9968	12.7798	12.0182	12.7752	9.58885	12.7796	11.8254	12.7775	11.459
12.7814	29.0268	12.7865	12.0354	12.7819	9.6039	12.7863	11.8424	12.7842	11.4863
12.7881	29.0561	12.7931	12.0525	12.7885	9.61906	12.7929	11.8592	12.7908	11.5141
12.7948	29.0846	12.7998	12.0696	12.7952	9.63419	12.7996	11.876	12.7975	11.5427
12.8015	29.1123	12.8064	12.0871	12.8019	9.65041	12.8063	11.8926	12.8042	11.5719
12.8081	29.1387	12.8131	12.1043	12.8085	9.66869	12.8129	11.9092	12.8108	11.6016
12.8148	29.1642	12.8198	12.1208	12.8152	9.68789	12.8196	11.9261	12.8175	11.6314
12.8215	29.1892	12.8264	12.1369	12.8219	9.70647	12.8262	11.9436	12.8242	11.6617
12.8281	29.2141	12.8331	12.1533	12.8285	9.72336	12.8329	11.9613	12.8308	11.6924
12.8348	29.2391	12.8398	12.1701	12.8352	9.73953	12.8396	11.9791	12.8375	11.7234
12.8415	29.264	12.8465	12.1869	12.8419	9.75417	12.8462	11.9972	12.8442	11.7549
12.8481	29.289	12.8531	12.2038	12.8485	9.76708	12.8529	12.0158	12.8508	11.7869
12.8548	29.3139	12.8598	12.2213	12.8552	9.77994	12.8596	12.0347	12.8575	11.8191
12.8614	29.3389	12.8665	12.2394	12.8619	9.79437	12.8663	12.0539	12.8642	11.8512
12.8681	29.3638	12.8731	12.2579	12.8685	9.81104	12.8729	12.0738	12.8708	11.8836
12.8748	29.3885	12.8798	12.2766	12.8752	9.82889	12.8796	12.0944	12.8775	11.9168
12.8814	29.4129	12.8864	12.2959	12.8819	9.8479	12.8863	12.1154	12.8842	11.9503
12.8881	29.4372	12.8931	12.316	12.8885	9.8679	12.8929	12.1368	12.8908	11.9835
12.8948	29.4614	12.8998	12.3369	12.8952	9.88857	12.8996	12.1588	12.8975	12.0165
12.9015	29.486	12.9064	12.3589	12.9019	9.91002	12.9062	12.1816	12.9042	12.0497
12.9081	29.5114	12.9131	12.3819	12.9085	9.93233	12.9129	12.205	12.9108	12.0832
12.9148	29.5372	12.9198	12.4059	12.9152	9.95562	12.9196	12.229	12.9175	12.1165
12.9215	29.5637	12.9265	12.4306	12.9219	9.97952	12.9262	12.254	12.9242	12.1494
12.9281	29.5905	12.9331	12.4557	12.9285	10.0038	12.9329	12.2802	12.9308	12.1822
12.9348	29.6177	12.9398	12.4813	12.9352	10.0285	12.9396	12.3073	12.9375	12.2147
12.9414	29.645	12.9465	12.507	12.9419	10.0536	12.9462	12.3349	12.9442	12.2469
12.9481	29.6724	12.9531	12.533	12.9485	10.0795	12.9529	12.3631	12.9508	12.2782
12.9548	29.6999	12.9598	12.56	12.9552	10.1062	12.9596	12.3919	12.9575	12.3091
12.9614	29.7277	12.9665	12.5879	12.9619	10.1339	12.9663	12.4215	12.9642	12.3395
12.9681	29.756	12.9731	12.6165	12.9685	10.1622	12.9729	12.4516	12.9708	12.3698
12.9748	29.7844	12.9798	12.6458	12.9752	10.1913	12.9796	12.4824	12.9775	12.4
12.9815	29.8123	12.9864	12.6761	12.9819	10.2211	12.9863	12.5139	12.9842	12.43
12.9881	29.8396	12.9931	12.7076	12.9885	10.2514	12.9929	12.5462	12.9908	12.4601
12.9948	29.8672	12.9998	12.7393	12.9952	10.282	12.9996	12.5796	12.9975	12.4903
13.0015	29.8951	13.0064	12.7712	13.0019	10.3129	13.0062	12.6139	13.0042	12.5207
13.0081	29.9233	13.0131	12.8041	13.0085	10.3444	13.0129	12.6491	13.0108	12.5512
13.0148	29.9519	13.0198	12.8382	13.0152	10.3766	13.0196	12.6849	13.0175	12.5823
13.0214	29.9814	13.0265	12.8731	13.0219	10.409	13.0262	12.7215	13.0242	12.614
13.0281	30.0121	13.0331	12.9082	13.0285	10.4418	13.0329	12.7586	13.0308	12.646
13.0348	30.043	13.0398	12.9439	13.0352	10.4754	13.0396	12.7959	13.0375	12.6785
13.0414	30.0737	13.0465	12.9805	13.0419	10.5097	13.0463	12.8337	13.0442	12.7116
13.0481	30.1042	13.0531	13.0175	13.0485	10.5444	13.0529	12.8723	13.0508	12.7453
13.0548	30.1348	13.0598	13.0548	13.0552	10.5794	13.0596	12.9117	13.0575	12.7794
13.0615	30.1658	13.0664	13.0927	13.0619	10.615	13.0663	12.9516	13.0642	12.8141
13.0681	30.1969	13.0731	13.1313	13.0685	10.6512	13.0729	12.992	13.0708	12.8496
13.0748	30.2281	13.0798	13.1705	13.0752	10.6878	13.0796	13.0329	13.0775	12.8859
13.0815	30.2591	13.0864	13.2099	13.0819	10.7246	13.0862	13.0739	13.0842	12.9228
13.0881	30.2901	13.0931	13.2494	13.0885	10.7616	13.0929	13.1147	13.0908	12.9606
13.0948	30.3207	13.0998	13.2892	13.0952	10.799	13.0996	13.1555	13.0975	12.9995
13.1014	30.3507	13.1065	13.3293	13.1019	10.8363	13.1062	13.1963	13.1042	13.0391
13.1081	30.38	13.1131	13.3695	13.1085	10.8735	13.1129	13.2371	13.1108	13.0791
13.1148	30.4095	13.1198	13.41	13.1152	10.9104	13.1196	13.2777	13.1175	13.1193
13.1214	30.4389	13.1265	13.4511	13.1219	10.9473	13.1263	13.3182	13.1242	13.1597
13.1281	30.4682	13.1331	13.4929	13.1285	10.9842	13.1329	13.3591	13.1308	13.2003
13.1348	30.4972	13.1398	13.5351	13.1352	11.0208	13.1396	13.4	13.1375	13.2409
13.1415	30.5259	13.1464	13.5769	13.1419	11.0572	13.1463	13.4411	13.1442	13.2814
13.1481	30.5543	13.1531	13.6184	13.1485	11.0936	13.1529	13.4818	13.1508	13.3218
13.1548	30.5818	13.1598	13.6593	13.1552	11.1301	13.1596	13.5222	13.1575	13.3622
13.1615	30.6084	13.1664	13.6999	13.1619	11.166	13.1662	13.5618	13.1642	13.4025
13.1681	30.6339	13.1731	13.7401	13.1685	11.2013	13.1729	13.6003	13.1708	13.4424
13.1748	30.6589	13.1798	13.7798	13.1752	11.2362	13.1796	13.6378	13.1775	13.4814
13.1814	30.6835	13.1865	13.8193	13.1819	11.2707	13.1862	13.6748	13.1842	13.5194
13.1881	30.7075	13.1931	13.8584	13.1885	11.3047	13.1929	13.7113	13.1908	13.5561
13.1948	30.7307	13.1998	13.8968	13.1952	11.3379	13.1996	13.7473	13.1975	13.5916
13.2014	30.7531	13.2065	13.9341	13.2019	11.3705	13.2063	13.7824	13.2042	13.6261
13.2081	30.7743	13.2131	13.9704	13.2085	11.4023	13.2129	13.8166	13.2108	13.6596
13.2148	30.7945	13.2198	14.0054	13.2152	11.4333	13.2196	13.8496	13.2175	13.692
13.2215	30.8134	13.2264	14.039	13.2219	11.4638	13.2263	13.881	13.2242	13.7232
13.2281	30.8308	13.2331	14.0711	13.2285	11.4936	13.2329	13.9109	13.2308	13.753
13.2348	30.8467	13.2398	14.1021	13.2352	11.5225	13.2396	13.9392	13.2375	13.7816
13.2415	30.8614	13.2464	14.1319	13.2419	11.5505	13.2462	13.9666	13.2442	13.8085
13.2481	30.875	13.2531	14.1608	13.2485	11.5774	13.2529	13.9929	13.2508	13.8335
13.2548	30.8873	13.2598	14.1891	13.2552	11.6034	13.2596	14.018	13.2575	13.8566
13.2614	30.898	13.2665	14.2167	13.2619	11.628	13.2662	14.0415	13.2642	13.8782
13.2681	30.9071	13.2731	14.2431	13.2685	11.651	13.2729	14.0633	13.2708	13.8981
13.2748	30.9147	13.2798	14.2683	13.2752	11.6725	13.2796	14.0837	13.2775	13.916
13.2814	30.921	13.2865	14.2923	13.2819	11.6928	13.2863	14.1028	13.2842	13.932
13.2881	30.9259	13.2931	14.315	13.2885	11.712	13.2929	14.1204	13.2908	13.9463
13.2948	30.9293	13.2998	14.336	13.2952	11.7299	13.2996	14.1369	13.2975	13.9589
13.3015	30.931	13.3064	14.3552	13.3019	11.7466	13.3063	14.1525	13.3042	13.9697
13.3081	30.9314	13.3131	14.373	13.3085	11.7621	13.3129	14.1675	13.3108	13.9793
13.3148	30.9309	13.3198	14.3898	13.3152	11.7765	13.3196	14.1813	13.3175	13.988
13.3215	30.9295	13.3264	14.4054	13.3219	11.7894	13.3262	14.1934	13.3242	13.9957
[truncated: 1,751 more rows]
